# Supplementary material for: Roles of Alp and Prt Regulons in the Response of Pseudomonas aeruginosa to UV‐C Light
Source: Environ Microbiol Rep. 2026 Jan 12;18(1):e70268. doi: 10.1111/1758-2229.70268 (PMC12796719; doi:10.1111/1758-2229.70268)
Supplement: Supplementary file 2 — Data S1: Supplementary File. [file EMI4-18-e70268-s002.xlsx]

## Sheet: oligonucleotide sequences
Supplementary File S1 Manuscript Raw Data	qRT-PCR primers
	Gene	Product length	Sequence
	rpsL	133	TGCGTAAGGTATGCCGTGTA
			ACACCCGGAAGGTCCTTTAC
	recA	112	AACGCACTGAAGTTCTACGCC
			TGTTCTTCACCACCTTGACGC
	imuA	99	GTCGGCGAACTGCAACTACT
			CTGCGGATAGGGTACGTAGG
	PA0618	81	ATGTGCAGCGTTTGCTGAT
			GCGACTTGTCGCTCTCGTAT
	PA0620	84	TATGCGAATCAGACGAGTGC
			AATCACCGCGGTAGTGGTAG
	alpC	72	AATAGTGGCCGGGTTGTATC
			ACCAGCAGCACCAGCAGTA
	alpE	139	ATCGCTGCCTTGACTTCACT
			CGGTTATGGTCAGGCTCAAT
	PA0817	67	AGCAGGCCACGCTGTTTC
			ATGTCGCGGAAGCTCTTGAA
	PA3866	108	CACTTGTCGTGACCAGAGGA
			AGCGACCTGGAATGTACTGG
	Primers for construction of PimuA::mturquoise 2 reporter
	P1-PimuA-mT2		AGAACTAGTGGATCCCCCCGAACGCAGGTTTTGCCG
	P2-PimuA-mT2		GGCGGACTGGCCTTTCCA
	P3-PimuA-mT2		TGGAAAGGCCAGTCCGCCATGGTATCAAAAGGGGAA
	P4-PimuA-mT2		ATCGAATTCCTGCAGCCCTCATTTGTACAGTTCGTC

## Sheet: Exp all genes
locus_tag	Name	gene	Diff exp Log2 Ratio	Diff exp p-value	Coluna1
PA0910	hypothetical protein CDS		4.17166	4.02005e-44
PA0613	hypothetical protein CDS		3.97671	6.08836e-42
PA0612	ptrB CDS	ptrB	3.97579	3.4031e-43
PA0614	hypothetical protein CDS		3.89253	1.40245e-35
PA0909	hypothetical protein CDS		3.86363	7.84521e-38
PA0617	bacteriophage protein CDS		3.79432	6.22528e-31
PA0618	bacteriophage protein CDS		3.77615	6.65238e-31
PA0908	hypothetical protein CDS		3.76085	8.35879e-34
PA0912	hypothetical protein CDS		3.68823	5.05053e-31
PA0616	hypothetical protein CDS		3.68395	7.39005e-29
PA0911	hypothetical protein CDS		3.67628	3.33921e-30
PA0631	hypothetical protein CDS		3.62338	5.55249e-29
PA0615	hypothetical protein CDS		3.5359	9.25219e-27
PA0634	hypothetical protein CDS		3.52123	1.82244e-25
PA0620	bacteriophage protein CDS		3.5136	5.98579e-26
PA0812	hypothetical protein CDS		3.50951	3.45916e-32
PA0635	hypothetical protein CDS		3.50353	6.44716e-26
PA0633	hypothetical protein CDS		3.49251	2.30959e-25
PA0636	hypothetical protein CDS		3.48182	5.05916e-25
PA0619	bacteriophage protein CDS		3.47789	2.64546e-25
PA0907	hypothetical protein CDS		3.38162	9.1142e-31
PA0647	hypothetical protein CDS		3.35155	NA
PA0638	bacteriophage protein CDS		3.34855	3.72025e-23
PA0639	hypothetical protein CDS		3.34501	5.25553e-23
PA0637	hypothetical protein CDS		3.33866	8.02417e-23
PA0641	bacteriophage protein CDS		3.33827	2.86329e-23
PA0645	hypothetical protein CDS		3.3154	1.85411e-24
PA0629	hypothetical protein CDS		3.31525	5.02263e-23
PA0622	bacteriophage protein CDS		3.30713	1.3247e-22
PA0624	hypothetical protein CDS		3.26166	4.32381e-22
PA0626	hypothetical protein CDS		3.26089	7.86395e-22
PA0646	hypothetical protein CDS		3.24487	8.9349e-23
PA0627	hypothetical protein CDS		3.24142	2.30914e-21
PA0625	hypothetical protein CDS		3.21603	5.58108e-21
PA0644	hypothetical protein CDS		3.19605	4.13731e-22
PA0648	hypothetical protein CDS		3.19131	1.81126e-22
PA3866	pyocin protein CDS		3.1758	2.12975e-20
PA0640	bacteriophage protein CDS		3.16351	3.78039e-20
PA0643	hypothetical protein CDS		3.15867	4.66259e-21
PA0623	bacteriophage protein CDS		3.15711	2.67668e-20
PA0628	hypothetical protein CDS		3.09432	2.41281e-19
PA2288	hypothetical protein CDS		2.99754	3.73084e-29
PA0630	hypothetical protein CDS		2.95971	1.39003e-18
PA1150	pys2 CDS	pys2	2.82833	2.0107e-16
PA2287	hypothetical protein CDS		2.78623	2.89793e-22
PA0621	hypothetical protein CDS		2.76776	1.41907e-15
PA0811	major facilitator superfamily transporter CDS		2.68485	6.80839e-16
PA0610	prtN CDS	prtN	2.6813	3.62029e-21
PA0809	divalent metal cation transporter MntH CDS		2.6138	1.51463e-14
PA0810	haloacid dehalogenase CDS		2.43605	2.4423e-15
PA0819	hypothetical protein CDS		2.40683	5.56619e-20
PA0985	pyoS5 CDS	pyoS5	2.40445	5.45523e-12
PA0808	hypothetical protein CDS		2.31013	1.25717e-11
PA3865a	pyocin S4 immunity protein		2.29675	4.88379e-11
PA0671	hypothetical protein CDS		2.28084	3.68566e-15
PA0670	hypothetical protein CDS		2.26498	3.33702e-15
PA4763	recN CDS	recN	2.24386	7.25401e-14
PA0669	error-prone DNA polymerase CDS		2.05154	9.50569e-14
PA3617	recA CDS	recA	1.9062	3.12199e-11
PA0817	ring-cleaving dioxygenase CDS		1.8657	1.45866e-08
PA0825	hypothetical protein CDS		1.82728	6.76823e-13
PA0069	hypothetical protein CDS		1.79556	1.41408e-12
PA3414	hypothetical protein CDS		1.79453	1.02685e-08
PA3007	lexA CDS	lexA	1.77495	3.31688e-08
PA3008	cell division inhibitor SulA CDS		1.76254	1.41374e-10
PA3413	hypothetical protein CDS		1.74427	2.04117e-07
PA0829	hydrolase CDS		1.73016	4.10193e-12
PA0813	hypothetical protein CDS		1.72492	7.61281e-07
PA1865	Fanconi-associated nuclease CDS		1.72309	8.75017e-12
PA2286	hypothetical protein CDS		1.71973	6.19552e-07
PA0818	hypothetical protein CDS		1.70855	3.98152e-11
PA1151	imm2 CDS - pyocin S2 immunity protein	imm2	1.6527	9.66934e-07
PA0814	hypothetical protein CDS		1.64067	2.27438e-06
PA0914	hypothetical protein CDS		1.5756	5.35834e-06
PA0807	ampDh3 CDS	ampDh3	1.49861	1.19652e-05
PA1466	hypothetical protein CDS		1.4684	8.15958e-09
PA0611	prtR CDS	prtR	1.43921	2.15284e-06
PA5530	MFS dicarboxylate transporter CDS		1.41653	1.94014e-05
PA0984	colicin immunity protein CDS		1.41194	4.50368e-05
PA0824	hypothetical protein CDS		1.38438	2.55724e-11
PA3616	recombination regulator RecX CDS		1.33188	1.08046e-05
PA0816	transcriptional regulator CDS		1.30269	0.00010212
PA0828	transcriptional regulator CDS		1.27998	6.21025e-05
PA5471	hypothetical protein CDS		1.26488	0.000177507
PA5470	peptide chain release factor-like protein CDS		1.25926	5.21603e-05
PA0906	transcriptional regulator CDS		1.2039	0.00031457
PA0915	hypothetical protein CDS		1.1891	0.000666704
PA2284	hypothetical protein CDS		1.17165	0.000522073
PA0528	transcriptional regulator CDS		1.12873	0.00120484
PA0922	hypothetical protein CDS		1.11008	0.000572506
PA2018	multidrug efflux protein CDS		1.10693	0.000131072
PA4384	hypothetical protein CDS		1.06451	0.000336383
PA2019	multidrug efflux lipoprotein CDS		1.06414	0.00154432
PA2285	hypothetical protein CDS		1.04648	0.00261857
PA1866	hypothetical protein CDS		1.03826	0.000199519
PA0605	ABC transporter permease CDS		1.01	NA
PA0606	ABC transporter permease CDS		0.984739	NA
PA5469	hypothetical protein CDS		0.981124	0.00392118
PA0815	transcriptional regulator CDS		0.966035	0.00504961
PA0657	ATPase CDS		0.949834	0.00282604
PA3591	enoyl-CoA hydratase CDS		0.941128	0.00555283
PA3176	gltS CDS	gltS	0.902598	0.0052531
PA1435	resistance-nodulation-cell division (RND) effluxmembrane fusion protein CDS		0.894904	0.00252271
PA5468	citrate transporter CDS		0.889871	0.00812883
PA2283	hypothetical protein CDS		0.88897	0.0107384
PA4761	dnaK CDS	dnaK	0.879423	0.00170769
PA4385	groeL CDS	groeL	0.864738	0.00266359
PA4386	groeS CDS	groeS	0.863574	0.00318152
PA5314	hypothetical protein CDS		0.862148	0.00548283
PA0129	gabP CDS	gabP	0.858168	0.0126964
PA0913	mgtE CDS	mgtE	0.847703	0.0152684
PA2282	hypothetical protein CDS		0.843671	0.0148584
PA4985	hypothetical protein CDS		0.791838	0.0122307
PA4762	grpE CDS	grpE	0.785542	0.00196005
PA4825	mgtA CDS	mgtA	0.776051	0.00234486
PA0916	ribosomal protein S12 methylthiotransferase RimO CDS		0.759278	0.0286364
PA1782	serine/threonine-protein kinase CDS		0.759182	0.0211258
PA4819	glycosyl transferase family protein CDS		0.752741	0.0311011
PA0917	kup CDS	kup	0.750923	0.0120951
PA2767	enoyl-CoA hydratase CDS		0.750388	0.0150158
PA5466	hypothetical protein CDS		0.748997	0.00211075
PA0649	trpG CDS	trpG	0.747518	0.0303518
PA3125	hypothetical protein CDS		0.745	0.00237978
PA0604	ABC transporter CDS		0.737046	NA
PA3781	transporter CDS		0.736559	0.0140903
PA0493	acetyl-CoA carboxylase biotin carboxyl carrier protein subunit CDS		0.719613	0.0364837
PA0653	hypothetical protein CDS		0.715945	0.0372353
PA0494	acetyl-CoA carboxylase biotin carboxylase subunit CDS		0.714287	0.0405454
PA2835	major facilitator superfamily transporter CDS		0.712687	0.0189661
PA4859	ABC transporter permease CDS		0.705516	0.0266227
PA0563	hypothetical protein CDS		0.704864	0.0431161
PA0654	speD CDS	speD	0.699944	0.0445913
PA0656	HIT family protein CDS		0.697849	0.0458114
PA0923	dinB CDS	dinB	0.69754	0.00577753
PA1256	amino acid ABC transporter ATP binding protein CDS		0.697208	0.0394246
PA5030	major facilitator superfamily transporter CDS		0.695888	0.0423184
PA0080	hypothetical protein CDS		0.693067	0.0110238
PA3709	major facilitator superfamily transporter CDS		0.692784	0.0469282
PA0821	hypothetical protein CDS		0.681801	0.0073465
PA1045	ATP-dependent DNA helicase DinG CDS		0.681724	0.0381507
PA0530	class III pyridoxal phosphate-dependent aminotransferase CDS		0.680537	0.0398787
PA5209	hypothetical protein CDS		0.67886	0.0122651
PA5031	short-chain dehydrogenase CDS		0.678739	0.018721
PA4501	opdP CDS	opdP	0.678551	0.0520701
PA1781	nirB CDS	nirB	0.675444	0.0344211
PA1541	drug efflux transporter CDS		0.669186	0.0402329
PA0603	ABC transporter ATP-binding protein CDS		0.668667	0.0463026
PA4898	opdK CDS	opdK	0.667278	0.0131359
PA3126	ibpA CDS	ibpA	0.663018	0.0446768
PA0827	hypothetical protein CDS		0.658497	0.0173746
PA1606	hypothetical protein CDS		0.647848	0.00443315
PA1568	hypothetical protein CDS		0.644117	0.0269044
PA5392	hypothetical protein CDS		0.640725	0.0463601
PA1779	assimilatory nitrate reductase CDS		0.638278	0.012973
PA3915	moaB1 CDS	moaB1	0.633475	NA
PA2262	2-ketogluconate transporter CDS		0.633415	0.0420751
PA1535	acyl-CoA dehydrogenase CDS		0.629051	0.000775735
PA1108	major facilitator superfamily transporter CDS		0.625922	0.0189742
PA2776	hypothetical protein CDS		0.624297	0.0711079
PA0532	hypothetical protein CDS		0.622648	0.0401161
PA0321	acetylpolyamine aminohydrolase CDS		0.614895	0.0420286
PA5032	transcriptional regulator CDS		0.611804	0.0406319
PA2041	amino acid permease CDS		0.611303	0.0726586
PA0153	pcaH CDS	pcaH	0.610286	0.0576279
PA4148	short-chain dehydrogenase CDS		0.609895	0.065891
PA1433	hypothetical protein CDS		0.608712	0.0164655
PA2148	hypothetical protein CDS		0.607212	0.0821281
PA4034	aqpZ CDS	aqpZ	0.60673	0.0102773
PA0725	hypothetical protein CDS		0.605656	0.0301167
PA0661	hypothetical protein CDS		0.604419	0.0454489
PA0082	hypothetical protein CDS		0.602321	0.0774795
PA0823	hypothetical protein CDS		0.600046	0.0239174
PA1153	hypothetical protein CDS		0.59985	0.0575955
PA1780	nirD CDS	nirD	0.59736	0.0713437
PA0939	hypothetical protein CDS		0.595613	0.00699234
PA3780	hypothetical protein CDS		0.59264	0.0212558
PA2836	secretion protein CDS		0.591921	0.0600565
PA0322	transporter CDS		0.591164	0.00985519
PA1736	acetyl-CoA acetyltransferase CDS		0.590737	0.0886579
PA0802	hypothetical protein CDS		0.590685	0.0525769
PA2768	hypothetical protein CDS		0.590331	0.0882562
PA4435	acyl-CoA dehydrogenase CDS		0.589687	NA
PA1025	porin CDS		0.588317	0.0141244
PA0492	hypothetical protein CDS		0.587575	0.0926653
PA2850	ohr CDS	ohr	0.587166	0.0873379
PA4911	branched-chain amino acid ABC transporter permease CDS		0.585449	0.0465193
PA3420	transcriptional regulator CDS		0.585263	0.0445584
PA0844	plcH CDS	plcH	0.580942	0.0164793
PA0447	gcdH CDS	gcdH	0.576665	0.0935413
PA2421	hypothetical protein CDS		0.575709	0.0983577
PA5313	omega amino acid--pyruvate transaminase CDS		0.574676	0.076121
PA1147	amino acid permease CDS		0.574674	0.0310483
PA0658	short-chain dehydrogenase CDS		0.574637	0.0773792
PA3890	ABC transporter permease CDS		0.573563	0.0561228
PA1845	hypothetical protein CDS		0.572749	0.100297
PA3914	moeA1 CDS	moeA1	0.570879	0.099191
PA2162	malto-oligosyltrehalose synthase CDS		0.57058	0.101962
PA1538	flavin-containing monooxygenase CDS		0.570218	0.00868943
PA5481	hypothetical protein CDS		0.568324	NA
PA0495	hypothetical protein CDS		0.567768	0.0877336
PA4096	major facilitator superfamily transporter CDS		0.56616	0.100107
PA3234	acetate permease CDS		0.564402	0.0862446
PA0682	HxcX atypical pseudopilin CDS		0.564005	0.102443
PA4583	hypothetical protein CDS		0.563105	0.09504
PA0326	ABC transporter ATP-binding protein CDS		0.561446	0.0440652
PA0070	hypothetical protein CDS		0.559789	0.0461519
PA5157	transcriptional regulator CDS		0.558749	0.10536
PA3773	hypothetical protein CDS		0.557537	0.0947641
PA3232	DNA polymerase III subunit epsilon CDS		0.556595	0.111064
PA5297	poxB CDS	poxB	0.554166	0.0181217
PA0131	beta-alanine degradation protein BauB CDS		0.5537	NA
PA0931	pirA CDS	pirA	0.551413	0.0263436
PA2472	major facilitator superfamily transporter CDS		0.54979	0.0959762
PA2135	transporter CDS		0.549362	0.113235
PA5326	hypothetical protein CDS		0.549065	0.0499595
PA0084	hypothetical protein CDS		0.548961	0.107067
PA0135	hypothetical protein CDS		0.547597	0.102557
PA3875	narG CDS	narG	0.546033	0.113318
PA3369	hypothetical protein CDS		0.545198	0.0541204
PA0684	type II secretion system protein CDS		0.544594	0.118329
PA4582	hypothetical protein CDS		0.538588	0.119021
PA0087	hypothetical protein CDS		0.538139	0.12346
PA0531	glutamine amidotransferase CDS		0.536875	0.108148
PA3412	hypothetical protein CDS		0.536544	0.100218
PA1617	AMP-binding protein CDS		0.535717	0.0716293
PA1046	hypothetical protein CDS		0.534417	0.0820483
PA1187	acyl-CoA dehydrogenase CDS		0.53316	0.121692
PA0820	hypothetical protein CDS		0.533075	0.0331446
PA0086	hypothetical protein CDS		0.533056	0.123609
PA4468	sodM CDS	sodM	0.531273	0.0150527
PA2703	hypothetical protein CDS		0.531058	0.122353
PA3619	hypothetical protein CDS		0.530381	0.0472483
PA3233	hypothetical protein CDS		0.528683	0.12157
PA2168	hypothetical protein CDS		0.528462	0.126
PA2892	atuG CDS	atuG	0.528109	0.123065
PA5181	oxidoreductase CDS		0.52677	0.0597666
PA5325	hypothetical protein CDS		0.525866	0.0646563
PA0241	major facilitator superfamily transporter CDS		0.525192	0.116326
PA4986	oxidoreductase CDS		0.523987	0.0391428
PA0083	hypothetical protein CDS		0.523768	0.129376
PA1321	cyoE CDS	cyoE	0.523044	0.128442
PA1596	htpG CDS	htpG	0.522672	0.0912845
PA0088	hypothetical protein CDS		0.522464	0.118285
PA0056	transcriptional regulator CDS		0.521951	0.0761892
PA1319	cyoC CDS	cyoC	0.521315	0.132404
PA2164	glycosyl hydrolase CDS		0.519809	0.130629
PA3509	hydrolase CDS		0.518999	0.137287
PA2773	hypothetical protein CDS		0.518313	0.124401
PA0887	acsA CDS	acsA	0.516723	NA
PA4382	hypothetical protein CDS		0.51639	0.0466401
PA0678	HxcU pseudopilin CDS		0.51519	0.140289
PA3370	hypothetical protein CDS		0.514508	0.0920919
PA1844	hypothetical protein CDS		0.51345	0.141432
PA0924	hypothetical protein CDS		0.512427	0.134401
PA0826	hypothetical protein CDS		0.512406	0.101246
PA5386	cdhA CDS	cdhA	0.512101	0.12434
PA1797	hypothetical protein CDS		0.510203	0.129034
PA3865	amino acid binding protein CDS		0.508749	0.138693
PA0273	major facilitator superfamily transporter CDS		0.508579	0.118046
PA3360	secretion protein CDS		0.508162	0.0660322
PA0831	oruR CDS	oruR	0.507841	0.0144071
PA0681	HxcT pseudopilin CDS		0.506222	0.122772
PA2151	alpha-1;4-glucan:maltose-1-phosphate maltosyltransferase CDS		0.505985	0.124797
PA3175	formimidoylglutamase CDS		0.50481	0.0910049
PA4167	2;5-diketo-D-gluconate reductase B CDS		0.504569	0.0582025
PA1854	hypothetical protein CDS		0.50451	0.0913726
PA0130	3-oxopropanoate dehydrogenase CDS		0.501154	NA
PA4739	hypothetical protein CDS		0.497124	NA
PA1599	transcriptional regulator CDS		0.496364	0.0710199
PA4884	hypothetical protein CDS		0.495753	0.120423
PA1258	ABC transporter permease CDS		0.494519	0.0882967
PA3371	hypothetical protein CDS		0.492488	0.13025
PA1519	transporter CDS		0.492212	0.038438
PA1320	cyoD CDS	cyoD	0.490386	0.160465
PA4317	hypothetical protein CDS		0.489869	0.158303
PA3009	hypothetical protein CDS		0.488827	0.132079
PA2122	hypothetical protein CDS		0.485429	0.129089
PA1992	ercS CDS	ercS	0.485218	0.151734
PA4980	enoyl-CoA hydratase CDS		0.48494	0.160912
PA5155	amino acid ABC transporter permease CDS		0.483434	0.166042
PA5431	transcriptional regulator CDS		0.483274	0.0999473
PA1143	hypothetical protein CDS		0.480845	0.137811
PA0539	hypothetical protein CDS		0.48066	0.0660206
PA3766	aromatic amino acid transporter CDS		0.480123	0.121998
PA2886	atuA CDS	atuA	0.479993	0.141247
PA1540	multidrug efflux system protein MdtI CDS		0.479953	0.113969
PA4861	ABC transporter ATP-binding protein CDS		0.478899	0.0886956
PA0079	hypothetical protein CDS		0.477566	0.0886187
PA0252	hypothetical protein CDS		0.47755	0.13362
PA1948	rbsC CDS	rbsC	0.476532	NA
PA1952	hypothetical protein CDS		0.476287	0.162595
PA0133	HTH-type transcriptional activator BauR CDS		0.476079	0.0671928
PA2862	lipA CDS	lipA	0.475393	NA
PA5411	gbcB CDS	gbcB	0.474431	0.140113
PA0089	hypothetical protein CDS		0.474332	0.170991
PA0094	hypothetical protein CDS		0.47247	0.102666
PA4981	amino acid permease CDS		0.471241	0.0475833
PA0529	hypothetical protein CDS		0.47088	0.177632
PA3889	ABC transporter CDS		0.470349	0.14794
PA1134	hypothetical protein CDS		0.469737	0.174335
PA0672	hemO CDS	hemO	0.467661	0.134886
PA0276	hypothetical protein CDS		0.467294	0.101585
PA1972	hypothetical protein CDS		0.467257	0.0889567
PA5432	acetyltransferase CDS		0.46492	0.100147
PA0071	hypothetical protein CDS		0.46455	0.168444
PA3032	snr1 CDS	snr1	0.463279	0.136507
PA1254	dihydrodipicolinate synthetase CDS		0.462954	0.0889356
PA0093	hypothetical protein CDS		0.46116	0.170005
PA3779	hypothetical protein CDS		0.460703	0.169641
PA1317	cyoA CDS	cyoA	0.460535	0.187054
PA4038	hypothetical protein CDS		0.460139	0.162847
PA3876	narK2 CDS	narK2	0.459759	0.186682
PA1257	amino acid ABC transporter permease CDS		0.459472	0.0931107
PA3521	hypothetical protein CDS		0.458966	0.155461
PA4502	ABC transporter CDS		0.457328	0.190563
PA4738	hypothetical protein CDS		0.455315	0.181155
PA5026	hypothetical protein CDS		0.455037	0.189998
PA1044	hypothetical protein CDS		0.454938	0.15278
PA1827	short-chain dehydrogenase CDS		0.453991	0.121398
PA0691	hypothetical protein CDS		0.453522	0.193225
PA2157	hypothetical protein CDS		0.453363	0.159936
PA5412	hypothetical protein CDS		0.45246	0.095982
PA1260	amino acid ABC transporter substrate-binding protein CDS		0.45196	0.163875
PA2040	glutamine synthetase CDS		0.451782	0.187952
PA0041a	transposase CDS		0.45098	0.191829
PA0929	two-component response regulator CDS		0.449175	0.156159
PA2493	mexE CDS	mexE	0.449041	0.18137
PA2180	hypothetical protein CDS		0.44898	0.196602
PA5054	hslU CDS	hslU	0.448947	0.136209
PA1855	hypothetical protein CDS		0.448615	0.19598
PA2166	hypothetical protein CDS		0.448524	NA
PA1570	transcriptional regulator CDS		0.447565	0.0599386
PA4120	transcriptional regulator CDS		0.446816	0.0812304
PA2207	hypothetical protein CDS		0.446283	0.17554
PA5328	mono-heme cytochrome C CDS		0.44604	0.189263
PA5404	hypothetical protein CDS		0.444752	0.19317
PA3891	ABC transporter ATP-binding protein CDS		0.443459	0.204358
PA0650	trpD CDS	trpD	0.441925	0.205271
PA0251	hypothetical protein CDS		0.441751	0.0502311
PA0298	spuB CDS	spuB	0.441428	0.204104
PA4549	fimT CDS	fimT	0.441093	0.164883
PA4290	chemotaxis transducer CDS		0.440821	NA
PA0085	hcp1 CDS	hcp1	0.438567	0.209158
PA3061	pelD CDS	pelD	0.438067	0.182282
PA1763	hypothetical protein CDS		0.438055	0.0734753
PA0940	hypothetical protein CDS		0.43738	0.0990779
PA3235	hypothetical protein CDS		0.436308	0.193748
PA5401	hypothetical protein CDS		0.435402	0.181906
PA0776	hypothetical protein CDS		0.434463	0.114972
PA5523	aminotransferase CDS		0.434304	0.0602115
PA0779	ATP-dependent protease CDS		0.434241	0.158022
PA0886	C4-dicarboxylate transporter CDS		0.433675	0.0871749
PA1909	hypothetical protein CDS		0.43306	0.170951
PA3710	GMC-type oxidoreductase CDS		0.432359	NA
PA0277	hypothetical protein CDS		0.431707	0.192141
PA0534	hypothetical protein CDS		0.431542	0.175628
PA5375	betT1 CDS	betT1	0.431396	0.0703553
PA2910	manganese efflux pump MntP CDS		0.431353	0.142497
PA3136	secretion protein CDS		0.430094	0.214765
PA0058	hypothetical protein CDS		0.429688	0.142096
PA5542	hypothetical protein CDS		0.429001	0.219557
PA2837	hypothetical protein CDS		0.427627	0.1598
PA2752	hypothetical protein CDS		0.427426	0.164216
PA2377	hypothetical protein CDS		0.427219	0.15586
PA5169	C4-dicarboxylate transporter CDS		0.426583	0.222064
PA4826	hypothetical protein CDS		0.425938	0.195668
PA5311	major facilitator superfamily transporter CDS		0.4255	0.0952326
PA0496	hypothetical protein CDS		0.425488	0.222941
PA5544	hypothetical protein CDS		0.424909	0.19785
PA2893	atuH CDS	atuH	0.424438	0.1909
PA0786	transporter CDS		0.423638	0.153903
PA0060	hypothetical protein CDS		0.423437	0.0953136
PA3691	hypothetical protein CDS		0.421929	0.207156
PA3544	alge CDS	alge	0.420631	0.162042
PA3894	hypothetical protein CDS		0.419111	0.170361
PA4514	iron transport outer membrane receptor CDS		0.418515	0.106214
PA2334	transcriptional regulator CDS		0.418086	0.214751
PA2785	hypothetical protein CDS		0.418056	0.200922
PA4979	acyl-CoA dehydrogenase CDS		0.417766	0.217757
PA3231	hypothetical protein CDS		0.417361	0.22886
PA1778	cobA CDS	cobA	0.417253	0.148513
PA0223	dihydrodipicolinate synthetase CDS		0.416575	0.102709
PA2548	hypothetical protein CDS		0.416411	0.119859
PA0166	transporter CDS		0.416215	0.156607
PA3038	porin CDS		0.415962	0.230991
PA1417	hypothetical protein CDS		0.414816	0.220601
PA0137	ABC transporter permease CDS		0.414597	0.171391
PA3058	pelG CDS	pelG	0.414175	0.0822665
PA0355	pfpI CDS	pfpI	0.413289	0.223684
PA4881	hypothetical protein CDS		0.413266	0.234652
PA0057	hypothetical protein CDS		0.413239	0.205756
PA3877	narK1 CDS	narK1	0.412777	0.225068
PA2517	xylY CDS	xylY	0.412657	0.232224
PA3498	oxidoreductase CDS		0.41202	0.0832754
PA3511	short-chain dehydrogenase CDS		0.411991	0.238212
PA0096	hypothetical protein CDS		0.411131	0.189391
PA0349	hypothetical protein CDS		0.41052	0.150105
PA3484	hypothetical protein CDS		0.410382	0.224935
PA2335	TonB-dependent receptor CDS		0.410009	0.215295
PA0090	clpV1 CDS	clpV1	0.409725	0.216321
PA0287	gpuP CDS	gpuP	0.409329	0.225502
PA4470	fumC1 CDS	fumC1	0.409037	0.0589071
PA0268	transcriptional regulator CDS		0.408774	0.0785652
PA2747	hypothetical protein CDS		0.408768	0.227868
PA4635	hypothetical protein CDS		0.407865	0.214805
PA0439	dihydropyrimidine dehydrogenase CDS		0.407553	0.104582
PA2213	porin CDS		0.40733	0.204973
PA1569	major facilitator superfamily transporter CDS		0.405941	0.190471
PA3776	transcriptional regulator CDS		0.405415	0.175928
PA4343	major facilitator superfamily transporter CDS		0.405157	0.204409
PA4800	hypothetical protein CDS		0.404598	0.163038
PA0126	hypothetical protein CDS		0.401811	0.243696
PA4289	transporter CDS		0.401695	NA
PA0843	plcR CDS	plcR	0.401625	0.17931
PA4467	hypothetical protein CDS		0.40159	0.133793
PA5522	glutamine synthetase CDS		0.401133	0.201468
PA0077	icmF1 CDS	icmF1	0.400914	0.164195
PA0651	trpC CDS	trpC	0.400845	0.241681
PA1991	iron-containing alcohol dehydrogenase CDS		0.400838	0.158021
PA3059	pelF CDS	pelF	0.400667	0.0877214
PA0882	hypothetical protein CDS		0.399898	0.161027
PA1503	hypothetical protein CDS		0.399363	0.152798
PA4905	vanB CDS	vanB	0.3992	0.192628
PA0078	hypothetical protein CDS		0.399093	0.126975
PA0508	acyl-CoA dehydrogenase CDS		0.398331	0.222953
PA1974	hypothetical protein CDS		0.398244	0.188305
PA2494	mexF CDS	mexF	0.397749	0.194329
PA5327	oxidoreductase CDS		0.397706	0.220603
PA1983	exaB CDS	exaB	0.396946	0.254311
PA0075	pppA CDS	pppA	0.396779	0.118974
PA2763	hypothetical protein CDS		0.396269	0.166192
PA2581	hypothetical protein CDS		0.395106	0.250459
PA3893	hypothetical protein CDS		0.394697	0.216327
PA3922	hypothetical protein CDS		0.394015	0.238372
PA1537	Baeyer-Villiger monooxygenase CDS		0.393792	0.0706093
PA4437	hypothetical protein CDS		0.393577	0.21238
PA2762	hypothetical protein CDS		0.392967	0.139975
PA0203	ABC transporter CDS		0.392798	0.25438
PA5180	hypothetical protein CDS		0.392507	0.138767
PA1500	2-hydroxy-3-oxopropionate reductase CDS		0.39151	0.19704
PA4877	hypothetical protein CDS		0.391453	0.261438
PA5442	hypothetical protein CDS		0.391189	0.204997
PA1322	TonB-dependent receptor CDS		0.390098	0.149157
PA0247	pobA CDS	pobA	0.389859	0.138653
PA3303	major facilitator superfamily transporter CDS		0.389326	0.097056
PA0506	acyl-CoA dehydrogenase CDS		0.389196	0.260457
PA2602	hypothetical protein CDS		0.389048	0.265514
PA1947	rbsA CDS	rbsA	0.388992	NA
PA3045	two-component response regulator CDS		0.388742	0.196171
PA2702	hypothetical protein CDS		0.387805	0.231678
PA4712	hypothetical protein CDS		0.387774	0.0933496
PA0443	transporter CDS		0.386674	0.128225
PA4858	hypothetical protein CDS		0.386483	0.0951257
PA1975	hypothetical protein CDS		0.385335	0.253216
PA0121	hypothetical protein CDS		0.385064	0.227007
PA1230	hypothetical protein CDS		0.385	0.263259
PA3092	fadH1 CDS	fadH1	0.384064	0.0838352
PA4095	hypothetical protein CDS		0.38393	0.271126
PA0457,1	hypothetical protein CDS		0.383667	0.112262
PA5182	hypothetical protein CDS		0.383194	0.109077
PA0533	transcriptional regulator CDS		0.383108	0.107122
PA4231	pchA CDS	pchA	0.382853	0.242167
PA3006	psrA CDS	psrA	0.381991	0.270843
PA2165	glycogen synthase CDS		0.38152	0.266111
PA3661	hypothetical protein CDS		0.381486	0.254005
PA1848	major facilitator superfamily transporter CDS		0.381459	0.189479
PA4204	ppgL CDS	ppgL	0.381344	0.224107
PA2021	hypothetical protein CDS		0.379822	0.245456
PA4783	hypothetical protein CDS		0.379744	0.230937
PA4171	protease CDS		0.379527	0.228674
PA4228	pchD CDS	pchD	0.378995	0.275595
PA3359	hypothetical protein CDS		0.378072	0.251987
PA4087	hypothetical protein CDS		0.377877	0.243359
PA2163	4-alpha-glucanotransferase CDS		0.377335	0.252188
PA0675	vreI CDS	vreI	0.376636	0.270949
PA2422	hypothetical protein CDS		0.37661	0.28082
PA3692	lptF CDS	lptF	0.376225	0.245
PA4147	acoR CDS	acoR	0.376133	0.181638
PA5405	hypothetical protein CDS		0.376122	0.263206
PA2521	czcB CDS	czcB	0.375563	0.262518
PA3062	pelC CDS	pelC	0.375109	0.252445
PA4584	hypothetical protein CDS		0.37509	0.266418
PA4814	fadH2 CDS	fadH2	0.375008	0.121548
PA2807	hypothetical protein CDS		0.374196	0.205678
PA0993	cupC2 CDS	cupC2	0.374041	0.281757
PA2814	hypothetical protein CDS		0.373682	0.235574
PA2471	hypothetical protein CDS		0.373529	0.26389
PA2887	atuB CDS	atuB	0.372401	0.265402
PA4507	hypothetical protein CDS		0.371823	0.242532
PA1436	resistance-nodulation-cell division (RND) effluxtransporter CDS		0.371245	0.175894
PA1468	hypothetical protein CDS		0.370822	0.244602
PA2420	porin CDS		0.370481	0.265525
PA2685	hypothetical protein CDS		0.369536	0.288449
PA0659	hypothetical protein CDS		0.369422	0.255213
PA5482	hypothetical protein CDS		0.367679	NA
PA1651	transporter CDS		0.367547	0.151565
PA4566	obg CDS	obg	0.367482	0.274091
PA0266	5-aminovalerate aminotransferase DavT CDS		0.367053	0.293467
PA0920	hypothetical protein CDS		0.366239	0.121627
PA0117	short-chain dehydrogenase CDS		0.365848	0.214248
PA0989	hypothetical protein CDS		0.365199	0.28039
PA4649	hypothetical protein CDS		0.365193	0.229448
PA3209	hypothetical protein CDS		0.365133	0.274637
PA0046	hypothetical protein CDS		0.364024	0.294534
PA2674	type II secretion system protein CDS		0.363804	0.266556
PA3079	hypothetical protein CDS		0.363269	0.24186
PA1565	oxidoreductase CDS		0.362984	0.298249
PA4126	major facilitator superfamily transporter CDS		0.362539	0.20536
PA2926	hisP CDS	hisP	0.362372	0.287925
PA5238	O-antigen acetylase CDS		0.361782	0.25085
PA2459	hypothetical protein CDS		0.361526	0.296483
PA1111	hypothetical protein CDS		0.360828	0.192692
PA3015	hypothetical protein CDS		0.360356	0.154257
PA5465	hypothetical protein CDS		0.360223	0.123216
PA2804	hypothetical protein CDS		0.359426	0.245078
PA0074	ppkA CDS	ppkA	0.358803	0.095114
PA2742	rpmI CDS	rpmI	0.35827	0.304467
PA1154	hypothetical protein CDS		0.357881	0.301129
PA2774	hypothetical protein CDS		0.357411	0.302627
PA3749	major facilitator superfamily transporter CDS		0.357066	0.209057
PA3884	hypothetical protein CDS		0.356803	0.285787
PA1324	hypothetical protein CDS		0.356704	NA
PA4098	short-chain dehydrogenase CDS		0.356348	0.281374
PA1259	hypothetical protein CDS		0.356347	0.275657
PA0205	ABC transporter permease CDS		0.355964	0.184795
PA2149	hypothetical protein CDS		0.355429	0.23507
PA5387	cdhC CDS	cdhC	0.355181	0.239905
PA3512	ABC transporter permease CDS		0.354417	0.297166
PA3761	N-acetyl-D-glucosamine phosphotransferase systemtransporter CDS		0.354334	0.264389
PA0660	hypothetical protein CDS		0.353443	0.201722
PA0091	vgrG1 CDS	vgrG1	0.35316	0.298723
PA3758	N-acetylglucosamine-6-phosphate deacetylase CDS		0.352977	0.281313
PA5021	sodium/hydrogen antiporter CDS		0.352397	0.214436
PA4172	nuclease CDS		0.352109	0.296059
PA1744	hypothetical protein CDS		0.351805	0.256643
PA0457	hypothetical protein CDS		0.351195	0.287855
PA0737	hypothetical protein CDS		0.351158	0.239992
PA3850	hypothetical protein CDS		0.351127	0.249952
PA1962	azoR2 CDS	azoR2	0.350679	0.287168
PA2481	hypothetical protein CDS		0.350239	0.273272
PA3760	N-acetyl-D-glucosamine phosphotransferase systemtransporter CDS		0.349709	0.316699
PA4099	hypothetical protein CDS		0.349666	0.203062
PA5287	amtB CDS	amtB	0.349182	0.205938
PA0348	hypothetical protein CDS		0.349023	0.165002
PA4989	transcriptional regulator CDS		0.34895	0.119207
PA4471	hypothetical protein CDS		0.348745	0.318204
PA2751	hypothetical protein CDS		0.348722	0.213779
PA1783	nasA CDS	nasA	0.347731	0.273747
PA1318	cyoB CDS	cyoB	0.347642	0.312249
PA3507	short-chain dehydrogenase CDS		0.347595	0.296003
PA4517	hypothetical protein CDS		0.347541	0.316088
PA4508	transcriptional regulator CDS		0.347397	0.281953
PA1485	amino acid permease CDS		0.347112	0.244621
PA3585	glpM CDS	glpM	0.34691	0.201564
PA1591	hypothetical protein CDS		0.346727	0.295768
PA4625	hypothetical protein CDS		0.346693	0.298337
PA4802	hypothetical protein CDS		0.346538	0.131549
PA4188	hypothetical protein CDS		0.346214	0.262558
PA3741	acyl-CoA thioesterase CDS		0.345824	0.321411
PA0834	acyltransferase CDS		0.345795	0.233172
PA5168	dicarboxylate transporter CDS		0.345323	0.320747
PA5312	aldehyde dehydrogenase CDS		0.34461	0.321039
PA1786	hypothetical protein CDS		0.344415	0.263724
PA3510	hypothetical protein CDS		0.343972	0.320914
PA2789	hypothetical protein CDS		0.343882	0.264118
PA4383	camphor resistance protein CrcB CDS		0.343759	0.143485
PA5156	hypothetical protein CDS		0.343754	0.283699
PA4158	fepC CDS	fepC	0.343007	0.26679
PA0740	sdsA1 CDS	sdsA1	0.342614	0.2462
PA2269	hypothetical protein CDS		0.342227	0.183454
PA3223	azoR3 CDS	azoR3	0.341734	0.266052
PA2559a	hypothetical protein CDS		0.341616	0.29431
PA2684	hypothetical protein CDS		0.341347	0.277233
PA4318	hypothetical protein CDS		0.340732	0.326571
PA1932	hydroxylase molybdopterin-containing subunit CDS		0.340632	0.322515
PA2826	glutathione peroxidase CDS		0.339473	0.26091
PA0721	hypothetical protein CDS		0.33899	0.298991
PA3586	hydrolase CDS		0.338736	0.241001
PA4978	hypothetical protein CDS		0.338377	0.303412
PA4394	hypothetical protein CDS		0.338367	0.25064
PA1650	transporter CDS		0.338125	0.143114
PA2255	pvcB CDS	pvcB	0.337977	0.317013
PA4995	acyl-CoA dehydrogenase CDS		0.337821	0.318562
PA5212	hypothetical protein CDS		0.336997	0.334748
PA3734	hypothetical protein CDS		0.336935	0.325507
PA2336	hypothetical protein CDS		0.336572	0.2812
PA0470	fiuA CDS	fiuA	0.336172	0.210497
PA3731	hypothetical protein CDS		0.336056	0.323375
PA4912	branched-chain amino acid ABC transporter CDS		0.335781	0.21555
PA0683	type II secretion system protein CDS		0.334005	0.338613
PA3867	DNA invertase CDS		0.333812	0.238024
PA0278	hypothetical protein CDS		0.333266	0.198143
PA0045	hypothetical protein CDS		0.333068	0.337428
PA2339	binding-protein-dependent maltose/mannitol transport protein CDS		0.332155	0.271656
PA4085	cupB2 CDS	cupB2	0.330995	0.222522
PA1418	sodium:solute symport protein CDS		0.330925	0.29541
PA2925	hisM CDS	hisM	0.33077	0.324497
PA2150	non-homologous end joining protein Ku CDS		0.330748	0.342195
PA2176	hypothetical protein CDS		0.330522	0.333205
PA3874	narH CDS	narH	0.330164	0.329586
PA2834	transcriptional regulator CDS		0.330138	0.161964
PA4650	hypothetical protein CDS		0.329918	0.243725
PA2499	deaminase CDS		0.329782	0.29224
PA1400	pyruvate carboxylase CDS		0.329315	0.245057
PA5383	hypothetical protein CDS		0.328727	0.331445
PA2766	transcriptional regulator CDS		0.328484	0.19319
PA3140	hypothetical protein CDS		0.327935	0.259925
PA1797a	hypothetical protein CDS		0.327875	0.3209
PA0106	coxA CDS	coxA	0.327658	0.250337
PA3452	mqoA CDS	mqoA	0.327603	0.332465
PA4813	lipC CDS	lipC	0.327434	0.198967
PA4977	aruI CDS	aruI	0.327265	0.266156
PA2929	hypothetical protein CDS		0.32662	0.346633
PA2144	glgP CDS	glgP	0.326303	0.34474
PA4900	major facilitator superfamily transporter CDS		0.32582	0.324331
PA1286	major facilitator superfamily transporter CDS		0.3249	0.303836
PA2569	hypothetical protein CDS		0.324295	0.237816
PA1416	hypothetical protein CDS		0.324087	0.329435
PA4159	fepB CDS	fepB	0.324028	0.350529
PA2087	hypothetical protein CDS		0.323907	0.340949
PA3608	potB CDS	potB	0.32375	0.353956
PA2603	thiosulfate sulfurtransferase CDS		0.323718	0.324327
PA2450	hypothetical protein CDS		0.323718	0.296751
PA2146	hypothetical protein CDS		0.323315	0.335793
PA5467	hypothetical protein CDS		0.323131	0.306178
PA0673	hypothetical protein CDS		0.322916	0.316993
PA0095	hypothetical protein CDS		0.322915	0.145081
PA3730	hypothetical protein CDS		0.322787	0.355193
PA4145a	hypothetical protein CDS		0.322591	0.324471
PA3473	chloramphenicol-sensitive protein RarD CDS		0.322577	0.339213
PA2560	hypothetical protein CDS		0.322569	0.35577
PA4506	peptide ABC transporter ATP-binding protein CDS		0.322004	0.354758
PA3219	hypothetical protein CDS		0.321129	0.290273
PA2825	ospR CDS	ospR	0.320982	0.316595
PA0042	hypothetical protein CDS		0.320891	0.208165
PA0036	trpB CDS	trpB	0.320069	0.347253
PA1031	DNA recombination protein RmuC CDS		0.31977	0.335948
PA1146	iron-containing alcohol dehydrogenase CDS		0.319351	0.326363
PA4189	aldehyde dehydrogenase CDS		0.319173	0.317622
PA0497	hypothetical protein CDS		0.319165	0.225033
PA0288	gpuA CDS	gpuA	0.318717	0.220391
PA5102	hypothetical protein CDS		0.318285	0.236714
PA0567	hypothetical protein CDS		0.318232	0.354353
PA0830	hypothetical protein CDS		0.31758	0.357576
PA1791	hypothetical protein CDS		0.317117	0.344083
PA0491	transcriptional regulator CDS		0.316699	0.265371
PA0244	shikimate 5-dehydrogenase CDS		0.315373	0.244064
PA4023	transporter CDS		0.315239	0.286445
PA5548	major facilitator superfamily transporter CDS		0.314571	0.234636
PA4876	osmE CDS	osmE	0.314018	NA
PA5366	pstB CDS	pstB	0.313773	0.216984
PA4759	dapB CDS	dapB	0.313679	0.233181
PA0206	spermidine/putrescine ABC transporter ATP-binding protein CDS		0.31317	0.30733
PA3080	hypothetical protein CDS		0.312738	0.267414
PA2256	pvcC CDS	pvcC	0.312543	0.369261
PA2600	hypothetical protein CDS		0.311906	0.226515
PA2108	thiamine pyrophosphate protein CDS		0.311467	0.324495
PA4542	clpB CDS	clpB	0.311366	0.302122
PA2159	hypothetical protein CDS		0.310835	NA
PA1942	hypothetical protein CDS		0.310786	0.234469
PA0034	two-component response regulator CDS		0.310708	0.346577
PA0031	betC CDS	betC	0.310562	0.182822
PA1836	transcriptional regulator CDS		0.30988	0.170149
PA4570	hypothetical protein CDS		0.309349	0.316825
PA2124	dehydrogenase CDS		0.30883	0.284809
PA2268	hypothetical protein CDS		0.308422	0.362124
PA2161	hypothetical protein CDS		0.308354	0.257636
PA0265	gabD CDS	gabD	0.308315	0.374935
PA4760	dnaJ CDS	dnaJ	0.307981	0.312764
PA4500	ABC transporter CDS		0.30741	0.373306
PA1019a	thioesterase CDS		0.307211	0.357188
PA1265	hypothetical protein CDS		0.307103	0.377425
PA5483	algB CDS	algB	0.307055	0.197334
PA5512	mifS CDS	mifS	0.306657	0.351557
PA0921	hypothetical protein CDS		0.306458	0.343812
PA3732	hypothetical protein CDS		0.306251	0.375998
PA0864	transcriptional regulator CDS		0.306142	0.211612
PA3863	dauA CDS	dauA	0.30536	0.131161
PA0043	hypothetical protein CDS		0.305022	0.169225
PA2750a	hypothetical protein CDS		0.304604	0.276453
PA0729	hypothetical protein CDS		0.304554	0.331795
PA0185	ABC transporter permease CDS		0.304475	0.302929
PA3892	hypothetical protein CDS		0.304386	0.327005
PA5514	beta-lactamase CDS		0.303679	0.356623
PA4187	major facilitator superfamily transporter CDS		0.303499	0.230326
PA2775	hypothetical protein CDS		0.303314	0.385044
PA4945	miaA CDS	miaA	0.302118	0.361846
PA0299	spuC CDS	spuC	0.301144	0.388798
PA4910	ABC transporter ATP-binding protein CDS		0.300646	0.37029
PA0235	pcaK CDS	pcaK	0.300339	0.383369
PA1954	hypothetical protein CDS		0.299734	0.323043
PA3296	phoA CDS	phoA	0.299492	0.217457
PA5510	transporter CDS		0.299307	0.384439
PA0081	fha1 CDS	fha1	0.299059	0.237316
PA4822	hypothetical protein CDS		0.298769	0.260685
PA4104	hypothetical protein CDS		0.298764	0.330997
PA5400	electron transfer flavoprotein subunit alpha CDS		0.298762	0.358291
PA1601	aldehyde dehydrogenase CDS		0.298415	0.39061
PA2863	lipH CDS	lipH	0.29825	0.393293
PA1853	transcriptional regulator CDS		0.297688	0.183273
PA2101	hypothetical protein CDS		0.297607	0.250201
PA4520	chemotaxis transducer CDS		0.297429	0.290921
PA0446	hypothetical protein CDS		0.297026	0.383868
PA4540	hypothetical protein CDS		0.29696	0.349039
PA3794	hypothetical protein CDS		0.296529	0.348771
PA2277	arsR CDS	arsR	0.296303	0.387486
PA3860	acyl-CoA synthetase CDS		0.295589	0.315358
PA2184	hypothetical protein CDS		0.295195	0.396096
PA3368	acetyltransferase CDS		0.294721	0.287475
PA0059	osmC CDS	osmC	0.294503	0.398145
PA2244	pslN CDS	pslN	0.29402	0.372089
PA4709	hemin degrading factor CDS		0.293959	0.398854
PA3323	hypothetical protein CDS		0.293075	0.315351
PA5484	two-component sensor CDS		0.292786	0.154088
PA2889	atuD CDS	atuD	0.292385	0.401405
PA3390	hypothetical protein CDS		0.291099	0.38728
PA3339	plpD CDS	plpD	0.29105	0.342624
PA3923	hypothetical protein CDS		0.290998	0.398722
PA0048	transcriptional regulator CDS		0.290833	0.39848
PA3715	hypothetical protein CDS		0.289834	0.348737
PA1381	hypothetical protein CDS		0.28932	0.362732
PA3609	potC CDS	potC	0.288184	0.383261
PA1949	rbsR CDS	rbsR	0.288078	NA
PA4944	hfq CDS	hfq	0.287723	0.329652
PA1051	transporter CDS		0.287527	0.404694
PA5524	short-chain dehydrogenase CDS		0.286634	0.373863
PA0220	amino acid APC family transporter CDS		0.286593	0.255996
PA4469	hypothetical protein CDS		0.286502	0.36754
PA4962	hypothetical protein CDS		0.286033	0.397022
PA0136	ABC transporter ATP-binding protein CDS		0.285581	0.392562
PA3598	hypothetical protein CDS		0.285197	0.297789
PA0324	ABC transporter permease CDS		0.28508	0.34483
PA0485	hypothetical protein CDS		0.284893	0.407263
PA0874	hypothetical protein CDS		0.284824	0.346805
PA4897	hypothetical protein CDS		0.284553	0.248922
PA4503	ABC transporter permease CDS		0.28412	0.406704
PA3014	faoA CDS	faoA	0.28401	0.408217
PA1030	hypothetical protein CDS		0.283909	0.25846
PA2173	hypothetical protein CDS		0.283851	0.390459
PA4086	cupB1 CDS	cupB1	0.283481	0.358208
PA0076	hypothetical protein CDS		0.282828	0.209506
PA4785	acetyl-CoA acetyltransferase CDS		0.282624	0.41213
PA4994	acyl-CoA dehydrogenase CDS		0.281729	0.222058
PA1981	hypothetical protein CDS		0.28161	0.419182
PA5246	hypothetical protein CDS		0.281348	0.281145
PA1498	pykF CDS	pykF	0.280845	0.365808
PA0918	cytochrome b561 CDS		0.280359	0.422281
PA4504	ABC transporter permease CDS		0.280299	0.422357
PA2878	hypothetical protein CDS		0.279837	0.361909
PA3782	transcriptional regulator CDS		0.279131	0.255418
PA1600	cytochrome C CDS		0.278223	0.408933
PA2143	hypothetical protein CDS		0.277752	0.413127
PA5441	hypothetical protein CDS		0.277485	0.411009
PA5296	rep CDS	rep	0.277285	0.42385
PA5464	hypothetical protein CDS		0.27725	0.308681
PA2099	short-chain dehydrogenase CDS		0.277171	0.35281
PA2158	alcohol dehydrogenase CDS		0.276275	0.429097
PA2295	ABC transporter permease CDS		0.276054	0.410992
PA2274	hypothetical protein CDS		0.275678	0.429951
PA2486	hypothetical protein CDS		0.275555	0.430211
PA0471	transmembrane sensor CDS		0.275184	0.426716
PA3273	hypothetical protein CDS		0.274895	0.431463
PA1410	spermidine/putrescine-binding protein CDS		0.274882	0.431483
PA4880	bacterioferritin CDS		0.274838	0.423831
PA3888	ABC transporter permease CDS		0.274674	0.33483
PA4711	hypothetical protein CDS		0.274343	0.285538
PA1976	ercS' CDS	ercS'	0.274281	0.431893
PA2881	two-component response regulator CDS		0.274203	0.301437
PA5486	hypothetical protein CDS		0.273939	0.271588
PA2888	atuC CDS	atuC	0.2725	0.433977
PA1165	pcpS CDS	pcpS	0.272461	0.396427
PA2209	hypothetical protein CDS		0.272333	0.361221
PA2848	transcriptional regulator CDS		0.272254	0.284867
PA3722	hypothetical protein CDS		0.271462	0.430287
PA3380	hypothetical protein CDS		0.271459	0.40721
PA4152	branched-chain alpha-keto acid dehydrogenase subunit e2 CDS		0.271141	0.41945
PA2610	hypothetical protein CDS		0.270925	0.213479
PA4818	hypothetical protein CDS		0.270066	0.414009
PA4692	sulfite oxidase subunit YedY CDS		0.270029	0.313476
PA2708	hypothetical protein CDS		0.269849	0.296636
PA0805	hypothetical protein CDS		0.269503	0.424411
PA5286	hypothetical protein CDS		0.269472	0.439622
PA4902	transcriptional regulator CDS		0.269201	0.303939
PA5421	fdhA CDS	fdhA	0.269022	0.373245
PA2664	fhp CDS	fhp	0.268803	0.419916
PA0112	hypothetical protein CDS		0.268577	0.419
PA5098	hutH CDS	hutH	0.26837	0.338849
PA2576	hypothetical protein CDS		0.267108	0.257719
PA2028	transcriptional regulator CDS		0.267045	0.35438
PA0216	malonate transporter MadM CDS		0.266162	0.334101
PA3382	phnE CDS	phnE	0.266127	0.394424
PA0383	hypothetical protein CDS		0.26565	0.207778
PA0162	opdC CDS	opdC	0.265162	0.446433
PA3610	potD CDS	potD	0.265127	0.442633
PA4505	ABC transporter ATP-binding protein CDS		0.264989	NA
PA2457	hypothetical protein CDS		0.264526	0.394192
PA1487	carbohydrate kinase CDS		0.263554	0.446187
PA1627	transcriptional regulator CDS		0.263512	0.300866
PA2741	rplT CDS	rplT	0.263441	0.450859
PA0662	argC CDS	argC	0.263327	0.236475
PA3474	hypothetical protein CDS		0.263062	0.449127
PA4140	hypothetical protein CDS		0.262856	0.253396
PA2171	hypothetical protein CDS		0.262722	0.428922
PA5545	hypothetical protein CDS		0.262467	0.439232
PA1347	transcriptional regulator CDS		0.262229	0.345112
PA2152	trehalose synthase CDS		0.261988	0.452701
PA1313	major facilitator superfamily transporter CDS		0.261932	0.385406
PA0047	hypothetical protein CDS		0.26168	0.451639
PA0685	type II secretion system protein CDS		0.261555	0.38865
PA0930	two-component sensor CDS		0.261265	0.360337
PA2772a	hypothetical protein CDS		0.261044	0.318326
PA0313	L-cysteine ABC transporter protein YecS CDS		0.261006	0.263364
PA3927	transcriptional regulator CDS		0.260919	0.372464
PA4278	hypothetical protein CDS		0.26075	0.373489
PA1144	major facilitator superfamily transporter CDS		0.260599	0.435859
PA4198	acyl-CoA synthetase CDS		0.260599	0.407626
PA1255	trans-3-hydroxy-L-proline dehydratase CDS		0.260479	0.455978
PA4541	hypothetical protein CDS		0.260477	0.352906
PA1360	hypothetical protein CDS		0.260173	0.368966
PA5294	multidrug efflux protein NorA CDS		0.260107	0.281842
PA1988	pqqD CDS	pqqD	0.260062	NA
PA2743	infC CDS	infC	0.260039	0.45603
PA2175	hypothetical protein CDS		0.259998	0.449695
PA2172	hypothetical protein CDS		0.259612	0.440033
PA1989	pqqE CDS	pqqE	0.259557	NA
PA5550	glmR CDS	glmR	0.259378	0.43126
PA2167	hypothetical protein CDS		0.259357	0.45794
PA4580	hypothetical protein CDS		0.259288	0.373957
PA2433	hypothetical protein CDS		0.258999	0.456256
PA1987	pqqC CDS	pqqC	0.258916	0.441565
PA3550	algF CDS	algF	0.258123	0.459412
PA2132	cupA5 CDS	cupA5	0.258042	0.459355
PA4652	hypothetical protein CDS		0.257874	0.393331
PA0146	hypothetical protein CDS		0.256858	0.387363
PA0663	hypothetical protein CDS		0.256445	0.431142
PA4062	hypothetical protein CDS		0.256336	0.330136
PA2466	foxA CDS	foxA	0.255975	0.231756
PA1395	hypothetical protein CDS		0.255627	0.454292
PA2701	major facilitator superfamily transporter CDS		0.255485	0.457552
PA1982	exaA CDS	exaA	0.254586	0.326217
PA0037	trpI CDS	trpI	0.254323	0.331358
PA2704	transcriptional regulator CDS		0.252553	0.304365
PA4990	SMR multidrug efflux transporter CDS		0.252446	0.334387
PA5053	hslV CDS	hslV	0.252138	0.338825
PA4122	hypothetical protein CDS		0.252083	0.339096
PA5388	hypothetical protein CDS		0.252074	0.355188
PA4901	mdlC CDS	mdlC	0.251804	0.396547
PA3568	propionyl-CoA synthetase CDS		0.251731	0.466438
PA0301	spuE CDS	spuE	0.251725	0.411683
PA5036	gltB CDS	gltB	0.251397	0.445599
PA2898	hypothetical protein CDS		0.25127	0.463236
PA0686	type II secretion system protein HxcR CDS		0.251185	0.432098
PA0465	creD CDS	creD	0.250901	0.345768
PA2254	pvcA CDS	pvcA	0.250672	0.461176
PA0676	vreR CDS	vreR	0.25028	0.460996
PA1070	braG CDS	braG	0.24997	0.473855
PA5117	typA CDS	typA	0.249943	0.473412
PA0584	cca CDS	cca	0.249926	0.241229
PA3759	aminotransferase CDS		0.249518	0.472389
PA2953	electron transfer flavoprotein-ubiquinone oxidoreductase CDS		0.249507	0.473265
PA1342	ABC transporter CDS		0.249244	0.47317
PA1918	hypothetical protein CDS		0.249218	0.398343
PA1212	major facilitator superfamily transporter CDS		0.2488	0.463123
PA3543	algK CDS	algK	0.248702	0.455851
PA0919	hypothetical protein CDS		0.248659	0.414214
PA0062	hypothetical protein CDS		0.247639	0.365982
PA2215	hypothetical protein CDS		0.247195	0.347738
PA2540	hypothetical protein CDS		0.246993	0.440442
PA3542	alg44 CDS	alg44	0.24688	0.373568
PA1297	metal transporter CDS		0.246753	0.480097
PA0204	ABC transporter permease CDS		0.246653	0.474856
PA2160	glycosyl hydrolase CDS		0.24656	0.474612
PA0189	porin CDS		0.246492	0.433124
PA3714	two-component response regulator CDS		0.245912	0.474019
PA0097	hypothetical protein CDS		0.245544	0.383658
PA4033	hypothetical protein CDS		0.245476	0.351521
PA3039	transporter CDS		0.245453	0.325437
PA0072	hypothetical protein CDS		0.245171	0.347513
PA1419	transporter CDS		0.245124	0.468898
PA0554	hypothetical protein CDS		0.24453	0.478109
PA0323	ABC transporter CDS		0.244224	0.378392
PA2020	transcriptional regulator CDS		0.243711	0.368499
PA1986	pqqB CDS	pqqB	0.243684	0.462521
PA2153	glgB CDS	glgB	0.243671	0.480426
PA3403a	hypothetical protein CDS		0.243618	0.345932
PA1185	glutathione S-transferase CDS		0.243376	0.476098
PA2777	hypothetical protein CDS		0.243331	0.416356
PA0476	permease CDS		0.243278	0.275674
PA5423	hypothetical protein CDS		0.243163	0.391423
PA2340	binding-protein-dependent maltose/mannitol transport protein CDS		0.243097	0.336176
PA3485	hypothetical protein CDS		0.243056	0.43766
PA4983	two-component response regulator CDS		0.242703	0.409769
PA2416	treA CDS	treA	0.242367	0.464475
PA2505	opdT CDS	opdT	0.242262	0.373049
PA3532	hypothetical protein CDS		0.242184	0.484707
PA3594	transcriptional regulator CDS		0.242139	0.464807
PA2933	major facilitator superfamily transporter CDS		0.242094	0.484029
PA2385	pvdQ CDS	pvdQ	0.241834	0.413065
PA4319	hypothetical protein CDS		0.241524	0.475346
PA3305	hypothetical protein CDS		0.241395	0.306136
PA5533	hypothetical protein CDS		0.241086	0.371805
PA4344	hydrolase CDS		0.241059	0.475819
PA2556	transcriptional regulator CDS		0.240748	0.393749
PA5436	acetyl-CoA carboxylase subunit alpha CDS		0.240661	0.47919
PA5543	hypothetical protein CDS		0.240395	0.489878
PA5197	rimK CDS	rimK	0.240321	0.386483
PA3946	rocS1 CDS	rocS1	0.24027	0.414676
PA5273	hypothetical protein CDS		0.239729	0.434734
PA1346	hypothetical protein CDS		0.239623	0.462286
PA2480	two-component sensor CDS		0.239407	0.454796
PA3994	epoxide hydrolase CDS		0.239298	0.419889
PA2257	pvcD CDS	pvcD	0.238093	0.494311
PA3728	hypothetical protein CDS		0.237813	0.491064
PA2349	hypothetical protein CDS		0.237559	0.457157
PA4882	hypothetical protein CDS		0.237329	0.386161
PA2663	ppyR CDS	ppyR	0.237135	0.491142
PA5462	hypothetical protein CDS		0.236884	0.469946
PA1007	hypothetical protein CDS		0.236806	0.494899
PA5248	hypothetical protein CDS		0.236732	0.423377
PA0845	neutral ceramidase CDS		0.236617	0.345042
PA4590	pra CDS	pra	0.236606	0.480335
PA1984	exaC CDS	exaC	0.236505	0.498248
PA1338	ggt CDS	ggt	0.236269	0.498827
PA2714	molybdopterin oxidoreductase CDS		0.23625	0.362849
PA2147	katE CDS	katE	0.236101	0.465128
PA0749	hypothetical protein CDS		0.236008	0.429388
PA2394	pvdN CDS	pvdN	0.235591	0.362514
PA0790	hypothetical protein CDS		0.235436	0.424018
PA1491	transporter CDS		0.235369	0.384188
PA0105	coxB CDS	coxB	0.235302	0.409668
PA1310	phnW CDS	phnW	0.234958	0.395279
PA1536	hypothetical protein CDS		0.234801	0.265472
PA1311	phnX CDS	phnX	0.234774	0.44295
PA0440	oxidoreductase CDS		0.234427	0.465127
PA1605	hypothetical protein CDS		0.234327	0.326707
PA3729	hypothetical protein CDS		0.23395	0.503117
PA0160	hypothetical protein CDS		0.233039	0.47779
PA1109	transcriptional regulator CDS		0.233032	0.326599
PA4436	transcriptional regulator CDS		0.232999	0.2976
PA1396	two-component sensor CDS		0.232755	0.503571
PA2154	hypothetical protein CDS		0.232396	0.502981
PA2574	alkB1 CDS	alkB1	0.232355	0.335128
PA2211	hypothetical protein CDS		0.232319	0.479293
PA0119	C4-dicarboxylate transporter DctA CDS		0.23225	0.506052
PA4943	GTP-binding protein CDS		0.232244	0.446236
PA4885	irlR CDS	irlR	0.232142	0.313222
PA2134	hypothetical protein CDS		0.23195	0.506338
PA1451	hypothetical protein CDS		0.231945	0.423268
PA2317	oxidoreductase CDS		0.231723	0.260079
PA1849	hypothetical protein CDS		0.230743	0.501802
PA2247	bkdA1 CDS	bkdA1	0.230639	0.498468
PA4747	secG CDS	secG	0.230183	0.501787
PA0041	hemagglutinin CDS		0.229911	0.468939
PA5369	pstS CDS	pstS	0.229738	0.495847
PA1514	ureidoglycolate hydrolase CDS		0.229136	0.441836
PA3540	algD CDS	algD	0.229032	0.372205
PA5477	hypothetical protein CDS		0.228687	0.413706
PA2212	4-hydroxythreonine-4-phosphate dehydrogenase CDS		0.228341	0.446343
PA0188	hypothetical protein CDS		0.228159	0.468549
PA0986	hypothetical protein CDS		0.228157	0.502483
PA0092	hypothetical protein CDS		0.22791	0.496425
PA0257	hypothetical protein CDS		0.227614	0.440792
PA4039	hypothetical protein CDS		0.227518	0.384011
PA5460	hypothetical protein CDS		0.227108	0.498325
PA1467	hypothetical protein CDS		0.226951	0.329153
PA2427	hypothetical protein CDS		0.226824	0.51448
PA4022	aldehyde dehydrogenase CDS		0.226047	0.517644
PA3356	hypothetical protein CDS		0.225732	0.51639
PA1993	hypothetical protein CDS		0.225682	0.449825
PA4156	TonB-dependent receptor CDS		0.225417	0.457531
PA2818	arr CDS	arr	0.225408	0.452769
PA4151	acoB CDS	acoB	0.225246	0.436963
PA1361	multidrug resistance protein PmpM CDS		0.225183	0.499967
PA0055	hypothetical protein CDS		0.225069	0.297415
PA5291	choline transporter CDS		0.225059	0.480077
PA2746	hypothetical protein CDS		0.224875	0.458318
PA2440	hypothetical protein CDS		0.224799	0.496163
PA5348	DNA-binding protein CDS		0.224595	0.506276
PA0132	beta alanine--pyruvate transaminase CDS		0.224357	NA
PA2275	alcohol dehydrogenase CDS		0.224303	0.447472
PA3506	hypothetical protein CDS		0.224284	0.514172
PA0570	hypothetical protein CDS		0.224186	0.407757
PA4982	two-component sensor CDS		0.224044	0.416043
PA1531	hypothetical protein CDS		0.224042	0.493189
PA1785	hypothetical protein CDS		0.224025	0.456506
PA3757	transcriptional regulator CDS		0.223607	0.436588
PA0873	phhR CDS	phhR	0.223073	0.508021
PA1737	3-hydroxyacyl-CoA dehydrogenase CDS		0.22251	0.476866
PA2675	type II secretion system protein CDS		0.222204	0.43491
PA3433	transcriptional regulator CDS		0.222173	0.290085
PA2803	hypothetical protein CDS		0.221971	0.408189
PA3718	major facilitator superfamily transporter CDS		0.221809	0.52496
PA2891	atuF CDS	atuF	0.221768	0.525206
PA2097	flavin-binding monooxygenase CDS		0.221559	0.411283
PA5525	transcriptional regulator CDS		0.221454	0.3805
PA3864	dauR CDS	dauR	0.221402	0.497914
PA4103	hypothetical protein CDS		0.221259	0.473172
PA0702	hypothetical protein CDS		0.220994	0.420617
PA2243	pslM CDS	pslM	0.220901	0.52217
PA0113	protoheme IX farnesyltransferase CDS		0.220701	0.370688
PA4707	ABC transporter permease CDS		0.220558	0.468775
PA2882	two-component sensor CDS		0.220516	0.417731
PA3513	hypothetical protein CDS		0.220416	0.506898
PA1929	hypothetical protein CDS		0.220352	0.464431
PA3900	transmembrane sensor CDS		0.220294	0.525064
PA4824	hypothetical protein CDS		0.22015	0.523654
PA5237	3-octaprenyl-4-hydroxybenzoate carboxy-lyase CDS		0.220123	0.45663
PA2539	hypothetical protein CDS		0.219553	0.513893
PA3355	hypothetical protein CDS		0.218777	0.454136
PA5396	hypothetical protein CDS		0.218706	0.443654
PA1163	ndvB CDS	ndvB	0.218609	0.463639
PA4138	tyrS CDS	tyrS	0.218432	0.495986
PA0434	hypothetical protein CDS		0.218353	0.301836
PA3268	TonB-dependent receptor CDS		0.218288	0.524544
PA0165	hypothetical protein CDS		0.217777	0.52983
PA4806	transcriptional regulator CDS		0.217758	0.302797
PA2170	hypothetical protein CDS		0.217589	0.513253
PA0360	hypothetical protein CDS		0.217515	0.506114
PA4710	phuR CDS	phuR	0.217374	0.523533
PA0107	cytochrome C oxidase assembly protein CDS		0.217335	0.459417
PA3415	branched-chain alpha-keto acid dehydrogenase subunit e2 CDS		0.217323	0.533932
PA3377	hypothetical protein CDS		0.217089	0.496177
PA5097	amino acid permease CDS		0.216949	0.3488
PA2749	endA CDS	endA	0.216593	0.446397
PA0674	vreA CDS	vreA	0.216385	0.531035
PA5454	rmd CDS	rmd	0.216338	0.515978
PA1164	hypothetical protein CDS		0.216298	0.467837
PA5299	hypothetical protein CDS		0.216245	0.448139
PA4074	transcriptional regulator CDS		0.216066	0.332663
PA2923	hisJ CDS	hisJ	0.215813	0.535959
PA3727	hypothetical protein CDS		0.215456	0.534409
PA3899	RNA polymerase sigma factor CDS		0.215264	0.531896
PA0732	hypothetical protein CDS		0.215076	0.450993
PA1107	hypothetical protein CDS		0.214912	0.402161
PA3421	hypothetical protein CDS		0.214598	0.387813
PA2187	hypothetical protein CDS		0.213538	0.529448
PA0152	pcaQ CDS	pcaQ	0.213399	0.410751
PA0227	CoA transferase subunit B CDS		0.213361	0.385219
PA5437	transcriptional regulator CDS		0.213305	0.53945
PA2890	atuE CDS	atuE	0.213271	0.537949
PA3909	eddB CDS	eddB	0.213133	0.390645
PA2138	multifunctional non-homologous end joining protein LigD CDS		0.212639	0.531634
PA0215	malonate transporter MadL CDS		0.212511	0.451082
PA4345	hypothetical protein CDS		0.212174	0.517767
PA3590	3-hydroxyacyl-CoA dehydrogenase CDS		0.211991	0.399769
PA5381	hypothetical protein CDS		0.211919	0.512537
PA1339	amino acid ABC transporter ATP binding protein CDS		0.211234	0.545033
PA2885	atuR CDS	atuR	0.210422	0.527165
PA2248	bkdA2 CDS	bkdA2	0.210266	0.53777
PA0229	pcaT CDS	pcaT	0.210183	0.470633
PA3885	tpbA CDS	tpbA	0.210038	0.53555
PA0311	hypothetical protein CDS		0.209733	0.526897
PA4498	metallopeptidase CDS		0.209683	0.54517
PA0489	phosphoribosyl transferase CDS		0.209111	0.479987
PA5393	hypothetical protein CDS		0.208811	0.450981
PA2078	hypothetical protein CDS		0.20832	0.535188
PA5024	hypothetical protein CDS		0.208233	0.524886
PA3389	ring-cleaving dioxygenase CDS		0.207678	0.540739
PA3926	major facilitator superfamily transporter CDS		0.207659	0.334072
PA0138	ABC transporter permease CDS		0.207292	0.372446
PA0543	hypothetical protein CDS		0.206645	0.54653
PA2278	arsB CDS	arsB	0.206325	0.494612
PA1242	hypothetical protein CDS		0.206196	0.555089
PA1471	hypothetical protein CDS		0.206169	0.519946
PA4014	hypothetical protein CDS		0.206027	0.517725
PA1867	xphA CDS	xphA	0.205925	0.554455
PA0905	rsmA CDS	rsmA	0.205673	0.534195
PA3606	hypothetical protein CDS		0.205532	0.38364
PA3819	hypothetical protein CDS		0.205479	0.539639
PA5519	acyl-CoA thioesterase CDS		0.205438	0.382885
PA4659	transcriptional regulator CDS		0.205438	0.44608
PA1917	hypothetical protein CDS		0.205364	0.548811
PA5114	hypothetical protein CDS		0.205045	0.517681
PA0700	hypothetical protein CDS		0.204849	0.54559
PA4287	hypothetical protein CDS		0.204267	0.468963
PA0987	hypothetical protein CDS		0.204038	0.493649
PA4137	porin CDS		0.204019	0.527612
PA2141	hypothetical protein CDS		0.203968	0.545829
PA2543	hypothetical protein CDS		0.203592	0.439919
PA2315	hypothetical protein CDS		0.203477	0.552134
PA2214	major facilitator superfamily transporter CDS		0.203471	0.559449
PA3093	hypothetical protein CDS		0.203232	0.474058
PA3743	trmD CDS	trmD	0.203135	0.551299
PA4950	hypothetical protein CDS		0.203082	0.354479
PA4581	rtcR CDS	rtcR	0.202924	0.421858
PA1323	hypothetical protein CDS		0.202895	NA
PA2559	hypothetical protein CDS		0.202804	0.34534
PA4081	cupB6 CDS	cupB6	0.202042	0.42181
PA1573	hypothetical protein CDS		0.202041	0.335541
PA5153	amino acid ABC transporter substrate-binding protein CDS		0.201981	0.563251
PA4687	hitA CDS	hitA	0.201975	0.499078
PA4153	2;3-butanediol dehydrogenase CDS		0.201903	0.537155
PA3379	carbon-phosphorus lyase complex subunit CDS		0.201902	0.551924
PA0262	hypothetical protein CDS		0.20143	0.527298
PA0696	hypothetical protein CDS		0.201306	0.395458
PA3461	hypothetical protein CDS		0.200109	0.565895
PA5187	acyl-CoA dehydrogenase CDS		0.200079	0.485528
PA2354	transcriptional regulator CDS		0.200002	0.488425
PA0763	mucA CDS	mucA	0.199915	0.355671
PA3060	pelE CDS	pelE	0.199725	0.485907
PA2296	hypothetical protein CDS		0.199711	0.451822
PA5355	glcD CDS	glcD	0.199644	NA
PA0978	hypothetical protein CDS		0.199605	0.566466
PA2786	hypothetical protein CDS		0.199558	0.529027
PA4948	hypothetical protein CDS		0.199452	0.440205
PA2884	hypothetical protein CDS		0.199014	0.465411
PA0154	pcaG CDS	pcaG	0.198657	0.468476
PA3522	resistance-nodulation-cell division (RND) effluxtransporter CDS		0.198589	0.371901
PA4942	hflK CDS	hflK	0.198313	0.536966
PA4908	ornithine cyclodeaminase CDS		0.198298	0.538654
PA5316	rpmB CDS	rpmB	0.198113	0.569721
PA1133	hypothetical protein CDS		0.197817	0.56015
PA2482	cytochrome C CDS		0.19758	0.532025
PA0536	hypothetical protein CDS		0.197529	0.441315
PA5126	hypothetical protein CDS		0.197194	0.497811
PA5463	hypothetical protein CDS		0.196976	0.474212
PA0394	hypothetical protein CDS		0.196473	0.370699
PA0577	dnaG CDS	dnaG	0.196202	0.552611
PA1019	mucK CDS	mucK	0.196159	0.493461
PA2358	hypothetical protein CDS		0.195683	0.563213
PA2412	hypothetical protein CDS		0.195349	0.565846
PA4379	hypothetical protein CDS		0.194993	0.561488
PA3901	fecA CDS	fecA	0.194887	0.545307
PA1956	hypothetical protein CDS		0.194595	0.57415
PA3546	algX CDS	algX	0.194534	0.566837
PA4337	hypothetical protein CDS		0.194474	0.470612
PA0240	porin CDS		0.19444	0.430196
PA4675	TonB-dependent receptor CDS		0.194319	0.564628
PA2634	aceA CDS	aceA	0.194262	0.560024
PA1156	nrdA CDS	nrdA	0.193982	0.476797
PA0032	transcriptional regulator CDS		0.193905	0.494685
PA5485	ampDh2 CDS	ampDh2	0.193514	0.376265
PA0064	hypothetical protein CDS		0.193443	0.449162
PA1301	transmembrane sensor CDS		0.192671	NA
PA2432	bexR CDS	bexR	0.192442	0.558029
PA2058	ABC transporter CDS		0.192423	0.557327
PA2088	hypothetical protein CDS		0.192323	0.478082
PA3721	nalC CDS	nalC	0.192166	0.579118
PA2249	bkdB CDS	bkdB	0.192009	NA
PA2473	glutathione S-transferase CDS		0.191975	0.581058
PA2736	hypothetical protein CDS		0.19185	0.556771
PA3952	hypothetical protein CDS		0.191649	0.554969
PA2022	UDP-glucose 6-dehydrogenase CDS		0.191241	0.526945
PA4496	ABC transporter CDS		0.191086	0.584459
PA1069	hypothetical protein CDS		0.190988	0.58227
PA2808	ptrA CDS	ptrA	0.190897	0.566883
PA0575	hypothetical protein CDS		0.190729	0.572376
PA1340	amino acid ABC transporter permease CDS		0.190659	0.583732
PA4654	major facilitator superfamily transporter CDS		0.190579	0.573467
PA2376	transcriptional regulator CDS		0.190099	0.544205
PA0738	hypothetical protein CDS		0.190075	0.510723
PA3063	pelB CDS	pelB	0.189936	0.541665
PA0733	16S rRNA pseudouridine(516) synthase CDS		0.18971	0.560954
PA5254	FkbP-type peptidyl-prolyl cis-trans isomerase CDS		0.189398	0.56519
PA2840	ATP-dependent RNA helicase CDS		0.18931	0.586579
PA2522	czcC CDS	czcC	0.189267	0.587581
PA1264	transcriptional regulator CDS		0.189076	0.583395
PA2924	hisQ CDS	hisQ	0.188987	0.588397
PA0338	hypothetical protein CDS		0.188337	0.49799
PA2077	hypothetical protein CDS		0.187666	0.520498
PA2922	hydrolase CDS		0.187516	0.588193
PA4195	ABC transporter CDS		0.187139	0.591085
PA2688	pfeA CDS	pfeA	0.187082	0.531042
PA0073	ABC transporter ATP-binding protein CDS		0.187032	0.4977
PA5430	hypothetical protein CDS		0.187004	0.497803
PA5301	transcriptional regulator CDS		0.186949	0.529286
PA3597	amino acid permease CDS		0.186831	0.437115
PA0099	hypothetical protein CDS		0.186685	0.536618
PA0677	HxcW pseudopilin CDS		0.186583	0.572573
PA1404	hypothetical protein CDS		0.186473	0.593345
PA4544	rluD CDS	rluD	0.186416	0.592392
PA2343	mtlY CDS	mtlY	0.186413	0.5829
PA3460	acetyltransferase CDS		0.186316	0.588562
PA1113	ABC transporter ATP-binding protein/permease CDS		0.186217	0.479373
PA5029	transcriptional regulator CDS		0.185696	0.533687
PA3774	acetylpolyamine aminohydrolase CDS		0.185552	0.563299
PA1524	xdhA CDS	xdhA	0.18518	0.595085
PA2220	transcriptional regulator CDS		0.185133	0.550905
PA2465	hypothetical protein CDS		0.185131	0.57158
PA2795	tRNA-dihydrouridine synthase A CDS		0.185096	0.560191
PA0030	hypothetical protein CDS		0.185037	0.516675
PA1978	glycerol metabolism activator CDS		0.184994	0.566333
PA4113	sugar efflux transporter CDS		0.184746	0.582723
PA4924	hypothetical protein CDS		0.184565	0.55004
PA4522	ampD CDS	ampD	0.184423	0.567375
PA2557	AMP-binding protein CDS		0.184032	0.593846
PA3516	adenylosuccinate lyase CDS		0.184017	0.514216
PA1950	rbsK CDS	rbsK	0.183963	NA
PA0054	RNA 2'-phosphotransferase-like protein CDS		0.183485	0.457844
PA5385	cdhB CDS	cdhB	0.183393	0.598698
PA4695	ilvH CDS	ilvH	0.183028	0.520881
PA1931	ferredoxin CDS		0.182832	0.599376
PA5509	hypothetical protein CDS		0.182658	0.574781
PA0148	adenosine deaminase CDS		0.182097	0.401563
PA3615	hypothetical protein CDS		0.181957	0.571109
PA2073	transporter membrane subunit CDS		0.181872	0.515712
PA0466	hypothetical protein CDS		0.18184	0.520523
PA1631	acyl-CoA dehydrogenase CDS		0.181729	0.46971
PA1598	3-methyl-2-oxobutanoate hydroxymethyltransferase CDS		0.181581	0.506375
PA3422	hypothetical protein CDS		0.180984	0.444196
PA1488	hypothetical protein CDS		0.180444	0.567399
PA1238	multidrug efflux pump outer membrane protein CDS		0.180416	0.605218
PA1035	hypothetical protein CDS		0.180297	0.575751
PA3969	hypothetical protein CDS		0.179954	0.523571
PA2424	pvdL CDS	pvdL	0.179843	0.527469
PA4860	ABC transporter permease CDS		0.179798	0.604201
PA5167	C4-dicarboxylate-binding protein CDS		0.179654	0.599405
PA2050	RNA polymerase sigma factor CDS		0.179383	0.586972
PA1946	rbsB CDS	rbsB	0.178767	0.604953
PA5368	pstC CDS	pstC	0.178596	0.59289
PA3595	major facilitator superfamily transporter CDS		0.178087	0.411667
PA1592	hypothetical protein CDS		0.177923	0.600472
PA2341	maltose ABC transporter ATP-binding protein CDS		0.177764	0.559986
PA0562	hydrolase CDS		0.177191	0.518002
PA4934	rpsR CDS	rpsR	0.176933	0.612464
PA5154	ABC transporter permease CDS		0.176903	0.603529
PA2487	hypothetical protein CDS		0.176833	0.537222
PA2636	hypothetical protein CDS		0.1768	0.533402
PA0386	coproporphyrinogen III oxidase CDS		0.176516	0.592623
PA1892	hypothetical protein CDS		0.176391	0.613639
PA0325	ABC transporter permease CDS		0.176354	0.527816
PA3993	transposase CDS		0.176208	0.489826
PA4513	oxidoreductase CDS		0.176146	0.608237
PA2311	hypothetical protein CDS		0.176062	0.614153
PA1411	hypothetical protein CDS		0.175548	0.40296
PA0745	enoyl-CoA hydratase CDS		0.175317	NA
PA1566	hypothetical protein CDS		0.175149	NA
PA3605	hypothetical protein CDS		0.174996	0.585737
PA0191	transcriptional regulator CDS		0.17495	0.605696
PA2014	liuB CDS	liuB	0.174774	0.616787
PA1636	kdpD CDS	kdpD	0.174586	0.583993
PA3571	mmsR CDS	mmsR	0.174581	0.484926
PA4708	phuT CDS	phuT	0.174198	0.556995
PA1006	hypothetical protein CDS		0.17379	0.604103
PA1632	kdpF CDS	kdpF	0.173757	0.525534
PA3133	transcriptional regulator CDS		0.173671	0.541162
PA2580	hypothetical protein CDS		0.17363	0.466545
PA1798	parS CDS	parS	0.173581	0.619328
PA1068	heat shock protein CDS		0.173504	0.610783
PA3849	nucleoid-associated protein NdpA CDS		0.173467	0.579783
PA0212	mdcE CDS	mdcE	0.173466	0.619464
PA2679	hypothetical protein CDS		0.173356	NA
PA5216	iron ABC transporter substrate-binding protein CDS		0.173176	0.578981
PA3137	major facilitator superfamily transporter CDS		0.173152	0.524168
PA4909	ABC transporter ATP-binding protein CDS		0.173105	0.600711
PA2554	short-chain dehydrogenase CDS		0.172786	0.620672
PA2635	hypothetical protein CDS		0.17277	0.592356
PA5150	short-chain dehydrogenase CDS		0.172173	0.534224
PA2415	hypothetical protein CDS		0.171973	0.532449
PA4391	hypothetical protein CDS		0.17177	0.557266
PA1542	hypothetical protein CDS		0.171709	0.594993
PA3364	amiC CDS	amiC	0.171685	0.621688
PA0961	cold-shock protein CDS		0.171256	0.621023
PA0744	enoyl-CoA hydratase CDS		0.171246	0.605163
PA0182	3-ketoacyl-ACP reductase CDS		0.171143	0.596297
PA3048	rRNA large subunit methyltransferase K/L CDS		0.171092	0.61087
PA1743	hypothetical protein CDS		0.171046	0.62436
PA0801	hypothetical protein CDS		0.170983	0.55146
PA1227	hypothetical protein CDS		0.170455	0.49045
PA2693	acyl-CoA thioesterase CDS		0.170406	0.550146
PA5417	soxD CDS	soxD	0.17017	0.564055
PA2100	transcriptional regulator CDS		0.169898	0.490118
PA1765	hypothetical protein CDS		0.169826	0.601368
PA1856	cbb3-type cytochrome C oxidase subunit I CDS		0.168599	0.473492
PA1223	transcriptional regulator CDS		0.168308	0.616146
PA2115	transcriptional regulator CDS		0.168267	0.62838
PA3281	hypothetical protein CDS		0.168195	0.496058
PA1384	galE CDS	galE	0.167957	0.5695
PA0417	chpE CDS	chpE	0.167915	0.56486
PA2541	CDP-alcohol phosphatidyltransferase CDS		0.16789	0.571602
PA2849	ohrR CDS	ohrR	0.167835	0.509769
PA1232	hypothetical protein CDS		0.167612	0.566936
PA2091	hypothetical protein CDS		0.167563	0.617148
PA5399	dgcB CDS	dgcB	0.167302	0.574624
PA4696	ilvI CDS	ilvI	0.167301	0.574018
PA2145	hypothetical protein CDS		0.167268	0.630343
PA0297	spuA CDS	spuA	0.167267	0.5934
PA3340	hypothetical protein CDS		0.166976	0.526441
PA0285	hypothetical protein CDS		0.16694	0.615542
PA2496	hypothetical protein CDS		0.166826	0.566257
PA4088	aminotransferase CDS		0.166614	0.602881
PA4752	ftsJ CDS	ftsJ	0.166124	0.594303
PA1761	hypothetical protein CDS		0.16608	0.623917
PA5382	transcriptional regulator CDS		0.166028	0.584952
PA3160	wzz CDS	wzz	0.165499	0.57012
PA1955	hypothetical protein CDS		0.165449	0.632886
PA4203	transcriptional regulator CDS		0.165337	0.578717
PA5151	hypothetical protein CDS		0.165035	0.527726
PA4173	hypothetical protein CDS		0.165025	0.636734
PA4037	ABC transporter ATP-binding protein CDS		0.16499	0.591067
PA0458	major facilitator superfamily transporter CDS		0.164338	0.539678
PA5332	crc CDS	crc	0.164281	0.569142
PA4741	rpsO CDS	rpsO	0.164128	0.637348
PA4629	hypothetical protein CDS		0.164083	0.629048
PA0013	hypothetical protein CDS		0.163911	0.632419
PA0590	apaH CDS	apaH	0.163243	0.443222
PA0442	hypothetical protein CDS		0.163198	0.628961
PA5292	pchP CDS	pchP	0.163114	0.52453
PA2583	sensor/response regulator hybrid protein CDS		0.162963	0.594892
PA4497	ABC transporter CDS		0.162421	0.634123
PA5452	wbpW CDS	wbpW	0.161856	0.613525
PA0881	hypothetical protein CDS		0.160858	0.621143
PA5113	hypothetical protein CDS		0.160752	0.584386
PA4852	hypothetical protein CDS		0.160706	0.645511
PA0564	transcriptional regulator CDS		0.160176	0.469889
PA0561	hypothetical protein CDS		0.160075	0.606699
PA2896	RNA polymerase sigma factor CDS		0.159818	0.529664
PA1502	gcl CDS	gcl	0.159696	0.523843
PA0582	folB CDS	folB	0.159613	0.646862
PA0762	algU CDS	algU	0.159478	0.597789
PA1525	alkB2 CDS	alkB2	0.159395	0.515091
PA0724	phage coat protein A CDS		0.159324	0.564546
PA0720	helix destabilizing protein of bacteriophage Pf1 CDS		0.159223	0.596913
PA5076	ABC transporter CDS		0.159166	0.635186
PA2793	hypothetical protein CDS		0.159037	0.646983
PA4109	ampR CDS	ampR	0.158685	0.525341
PA5372	betA CDS	betA	0.158367	0.650305
PA5218	transcriptional regulator CDS		0.157991	0.517019
PA5035	gltD CDS	gltD	0.157759	0.517109
PA0347	glpQ CDS	glpQ	0.157708	0.555922
PA3036	hypothetical protein CDS		0.157552	0.556125
PA0192	TonB-dependent receptor CDS		0.157148	0.538452
PA1428a	hypothetical protein CDS		0.157021	0.582992
PA1073	braD CDS	braD	0.15699	0.645151
PA2764	hypothetical protein CDS		0.156903	0.453198
PA4970	hypothetical protein CDS		0.156694	0.557493
PA0581	glycerol-3-phosphate acyltransferase PlsY CDS		0.156567	0.600324
PA0726	hypothetical protein CDS		0.156463	0.520059
PA5179	transcriptional regulator CDS		0.156456	0.460321
PA5331	pyrE CDS	pyrE	0.156409	0.608119
PA0746	acyl-CoA dehydrogenase CDS		0.156356	0.647703
PA4295	fppA CDS	fppA	0.156084	0.647748
PA2455	hypothetical protein CDS		0.15608	0.600338
PA0293	aguB CDS	aguB	0.156051	0.622624
PA0352	transporter CDS		0.155965	0.645664
PA2519	xylS CDS	xylS	0.155533	0.603916
PA0234	hypothetical protein CDS		0.155397	0.613755
PA4585	rtcA CDS	rtcA	0.155282	0.5511
PA4713	hypothetical protein CDS		0.155088	0.484681
PA0754	hypothetical protein CDS		0.154492	0.657353
PA5298	xanthine phosphoribosyltransferase CDS		0.15445	0.650772
PA5541	pyrQ CDS	pyrQ	0.15433	0.658357
PA5085	transcriptional regulator CDS		0.153498	0.588212
PA1302	heme utilization protein CDS		0.153257	0.659337
PA2509	catB CDS	catB	0.153255	0.622349
PA3680	rRNA small subunit methyltransferase J CDS		0.152935	0.630798
PA4013	hypothetical protein CDS		0.152756	0.595275
PA4624	hypothetical protein CDS		0.152746	0.56043
PA4935	rpsF CDS	rpsF	0.152693	0.66157
PA2547	transcriptional regulator CDS		0.152567	0.574013
PA5434	mtr CDS	mtr	0.152375	0.6379
PA2447	transcriptional regulator CDS		0.152323	0.586478
PA4365	transporter CDS		0.152169	0.636272
PA3094	transcriptional regulator CDS		0.151727	0.544447
PA1637	kdpE CDS	kdpE	0.151352	0.562657
PA4299	tadD CDS	tadD	0.151027	0.648382
PA4451	hypothetical protein CDS		0.150867	0.645057
PA4817	hypothetical protein CDS		0.150764	0.665425
PA0795	prpC CDS	prpC	0.150522	0.666591
PA1742	amidotransferase CDS		0.149453	0.66472
PA2389	pvdR CDS	pvdR	0.148915	0.662656
PA3566	hypothetical protein CDS		0.148778	0.643683
PA1513	hypothetical protein CDS		0.148665	0.621496
PA2678	ABC transporter permease CDS		0.148603	0.62111
PA5518	potassium efflux transporter CDS		0.148459	0.635819
PA4941	hflC CDS	hflC	0.148059	0.60615
PA4834	hypothetical protein CDS		0.147941	NA
PA1033	glutathione S-transferase CDS		0.147937	0.612792
PA5251	hypothetical protein CDS		0.147897	0.629294
PA3716	hypothetical protein CDS		0.147767	0.669527
PA2342	mtlD CDS	mtlD	0.147727	0.634763
PA5293	transcriptional regulator CDS		0.147703	0.588491
PA4233	major facilitator superfamily transporter CDS		0.147633	0.667283
PA5458	acyltransferase CDS		0.147596	0.589491
PA2858	hypothetical protein CDS		0.147178	0.631976
PA4119	aph CDS	aph	0.147121	0.637762
PA1622	hydrolase CDS		0.147078	0.593882
PA5111	gloA3 CDS	gloA3	0.146987	0.65257
PA3589	acetyl-CoA acetyltransferase CDS		0.146781	0.671251
PA1518	5-hydroxyisourate hydrolase CDS		0.14659	0.616826
PA0217	transcriptional regulator CDS		0.14656	0.622948
PA0231	pcaD CDS	pcaD	0.146328	0.666545
PA3607	potA CDS	potA	0.146282	0.638337
PA4681	hypothetical protein CDS		0.146196	0.674478
PA4150	dehydrogenase e1 component CDS		0.145985	0.65241
PA2778	hypothetical protein CDS		0.145871	0.646022
PA2717	cpo CDS	cpo	0.145608	0.669668
PA5061	hypothetical protein CDS		0.145196	0.634977
PA2120	hypothetical protein CDS		0.145121	0.634326
PA3924	long-chain-fatty-acid--CoA ligase CDS		0.144864	0.676972
PA1021	enoyl-CoA hydratase CDS		0.144848	0.675448
PA0422	hypothetical protein CDS		0.144447	0.678956
PA2204	ABC transporter CDS		0.144242	0.669211
PA0038	hypothetical protein CDS		0.144079	0.680099
PA0540	hypothetical protein CDS		0.143897	0.617154
PA4490	hypothetical protein CDS		0.143659	0.666039
PA5451	wzm CDS	wzm	0.143556	0.60174
PA0454	hypothetical protein CDS		0.143406	0.481129
PA0591	protein ApaG CDS		0.143274	0.551949
PA3593	acyl-CoA dehydrogenase CDS		0.143191	0.621035
PA3066	hypothetical protein CDS		0.143144	0.648239
PA3200	hypothetical protein CDS		0.142977	0.434728
PA2418	quercetin 2;3-dioxygenase CDS		0.142476	0.618807
PA1934	hypothetical protein CDS		0.141973	0.680389
PA2784	hypothetical protein CDS		0.141831	0.645859
PA5506	hypothetical protein CDS		0.141822	0.605524
PA3064	pelA CDS	pelA	0.141802	0.684781
PA1345	hypothetical protein CDS		0.141775	0.67103
PA3365	chaperone CDS		0.141609	0.681905
PA2348	hypothetical protein CDS		0.141546	0.641144
PA0592	ksgA CDS	ksgA	0.14148	0.685075
PA5306	hypothetical protein CDS		0.14087	0.632872
PA0785	azoR1 CDS	azoR1	0.140829	0.594961
PA0245	aroQ2 CDS	aroQ2	0.140707	0.673847
PA3258	hypothetical protein CDS		0.14061	0.652574
PA0687	type II secretion system protein CDS		0.140312	0.687995
PA2095	hypothetical protein CDS		0.140292	0.659798
PA1990	pqqH CDS	pqqH	0.140233	0.669343
PA4896	RNA polymerase sigma factor CDS		0.140216	0.59191
PA3277	short-chain dehydrogenase CDS		0.140207	0.641051
PA4680	hypothetical protein CDS		0.140076	0.686503
PA0555	fda CDS	fda	0.140031	0.646983
PA0364	oxidoreductase CDS		0.139858	0.640979
PA4746	hypothetical protein CDS		0.139482	0.684848
PA4224	pchG CDS	pchG	0.139424	0.688653
PA1148	toxA CDS	toxA	0.139276	0.60883
PA1633	kdpA CDS	kdpA	0.139238	0.68187
PA2034	hypothetical protein CDS		0.139055	0.688376
PA1776	sigX CDS	sigX	0.138993	0.630622
PA4904	vanA CDS	vanA	0.138924	0.659756
PA0100	hypothetical protein CDS		0.138794	0.620573
PA5350	rubA2 CDS	rubA2	0.138561	0.637714
PA4568	rplU CDS	rplU	0.138539	0.691538
PA0232	pcaC CDS	pcaC	0.138512	0.688367
PA4518	hypothetical protein CDS		0.138324	0.555382
PA1866a	hypothetical protein CDS		0.138049	0.65936
PA2017	hypothetical protein CDS		0.138038	0.624826
PA3872	narI CDS	narI	0.137985	0.664405
PA2333	sulfatase CDS		0.137689	0.575553
PA1398	hypothetical protein CDS		0.137439	0.640332
PA5217	iron ABC transporter substrate-binding protein CDS		0.137052	0.66545
PA0101	hypothetical protein CDS		0.136635	0.688888
PA4879	hypothetical protein CDS		0.136531	0.600458
PA2985	hypothetical protein CDS		0.136321	0.643519
PA1343	hypothetical protein CDS		0.136262	0.62728
PA3825	hypothetical protein CDS		0.136055	0.671535
PA0292	aguA CDS	aguA	0.13604	0.624782
PA1333	hypothetical protein CDS		0.136001	NA
PA5507	hypothetical protein CDS		0.135466	0.598898
PA1898	qscR CDS	qscR	0.13523	0.556571
PA1507	transporter CDS		0.135035	0.607248
PA4024	eutB CDS	eutB	0.135033	0.680194
PA2137	hypothetical protein CDS		0.134494	0.678741
PA3411	hypothetical protein CDS		0.134424	0.700464
PA0356	hypothetical protein CDS		0.134277	0.698064
PA1486	hypothetical protein CDS		0.134156	0.69902
PA1026	hypothetical protein CDS		0.134102	0.613051
PA5367	pstA CDS	pstA	0.133757	0.632775
PA3367	hypothetical protein CDS		0.133697	0.697246
PA5282	major facilitator superfamily transporter CDS		0.133653	0.64456
PA1863	modA CDS	modA	0.133211	0.702401
PA1362	hypothetical protein CDS		0.13319	0.691807
PA2280	hypothetical protein CDS		0.133108	0.690125
PA1799	parR CDS	parR	0.133097	0.686202
PA3793	hypothetical protein CDS		0.132981	0.671436
PA3304	hypothetical protein CDS		0.132932	0.654387
PA3448	ABC transporter permease CDS		0.13293	0.691416
PA2477	thiol:disulfide interchange protein CDS		0.132457	0.671868
PA5324	transcriptional regulator CDS		0.132296	0.590416
PA4073	aldehyde dehydrogenase CDS		0.131852	0.659856
PA4107	hypothetical protein CDS		0.13178	0.677223
PA5136	hypothetical protein CDS		0.13165	0.695815
PA0941	hypothetical protein CDS		0.131616	0.620677
PA4857	hypothetical protein CDS		0.131493	0.678855
PA4586	hypothetical protein CDS		0.131484	0.667939
PA3179	ribosomal large subunit pseudouridine synthase B CDS		0.131466	0.694093
PA0246	major facilitator superfamily transporter CDS		0.131365	0.587709
PA1625	hypothetical protein CDS		0.131252	0.632308
PA3870	moaA1 CDS	moaA1	0.131197	0.6483
PA1071	braF CDS	braF	0.130674	0.708316
PA3711	transcriptional regulator CDS		0.130004	0.699939
PA5060	phaF CDS	phaF	0.129667	0.710518
PA4082	cupB5 CDS	cupB5	0.129643	0.580881
PA1937	hypothetical protein CDS		0.129474	0.662749
PA5459	hypothetical protein CDS		0.129458	0.646686
PA3534	oxidoreductase CDS		0.129387	0.682192
PA1074	braC CDS	braC	0.129368	0.70738
PA0040	hypothetical protein CDS		0.129334	0.690977
PA0228	pcaF CDS	pcaF	0.129233	0.667645
PA1300	eCF subfamily sigma-70 factor CDS		0.129148	0.701928
PA0351	hypothetical protein CDS		0.12914	0.553003
PA2454	hypothetical protein CDS		0.128937	0.65565
PA2503	hypothetical protein CDS		0.128779	0.675407
PA1326	ilvA2 CDS	ilvA2	0.128762	0.651119
PA5560	atpB CDS	atpB	0.128599	0.709223
PA0022	threonylcarbamoyl-AMP synthase CDS		0.128223	0.556998
PA2390	pvdT CDS	pvdT	0.127837	0.663715
PA4168	fpvB CDS	fpvB	0.127233	0.585383
PA2037	hypothetical protein CDS		0.127062	0.613836
PA0883	acyl-CoA lyase subunit beta CDS		0.127039	0.705723
PA1132	hypothetical protein CDS		0.126943	0.716029
PA2393	dipeptidase CDS		0.126795	0.681068
PA4648	hypothetical protein CDS		0.126785	0.694373
PA0340	hypothetical protein CDS		0.126765	0.677091
PA0327	hypothetical protein CDS		0.126493	0.679362
PA3588	porin CDS		0.125936	0.621901
PA4830	hypothetical protein CDS		0.125891	0.712593
PA5521	short-chain dehydrogenase CDS		0.125891	0.70586
PA2355	FMNH2-dependent monooxygenase CDS		0.125855	0.710197
PA4072	amino acid permease CDS		0.125794	0.596609
PA2485	hypothetical protein CDS		0.12572	0.660375
PA4443	cysD CDS	cysD	0.125584	0.717027
PA4341	transcriptional regulator CDS		0.125565	0.700234
PA5419	soxG CDS	soxG	0.125512	0.654258
PA4083	cupB4 CDS	cupB4	0.125114	0.694938
PA4491	hypothetical protein CDS		0.124846	0.696055
PA4515	hydroxylase CDS		0.124773	0.670855
PA0833	hypothetical protein CDS		0.124629	0.640834
PA1341	amino acid ABC transporter permease CDS		0.124175	0.71953
PA2279	arsC CDS	arsC	0.123985	0.688363
PA5433	hypothetical protein CDS		0.123947	0.632288
PA3947	rocR CDS	rocR	0.123497	0.639412
PA2181	glutamate--cysteine ligase CDS		0.123334	0.709628
PA3578	hypothetical protein CDS		0.122797	NA
PA2053	cynT CDS	cynT	0.122233	0.719837
PA3515	hypothetical protein CDS		0.121768	0.545191
PA0373	ftsY CDS	ftsY	0.121004	0.691016
PA2467	foxR CDS	foxR	0.120878	0.72855
PA4227	pchR CDS	pchR	0.120485	0.703731
PA0550	hypothetical protein CDS		0.120288	0.612543
PA0878	hypothetical protein CDS		0.120136	0.712413
PA4565	proB CDS	proB	0.120122	0.693962
PA0035	trpA CDS	trpA	0.119762	0.726329
PA4805	hypothetical protein CDS		0.11964	0.615421
PA4895	transmembrane sensor CDS		0.119536	0.728364
PA3541	alg8 CDS	alg8	0.119418	0.662825
PA5205	multiple drug resistance protein MarC CDS		0.119347	0.663431
PA4199	acyl-CoA dehydrogenase CDS		0.119244	0.730537
PA5531	tonB1 CDS	tonB1	0.119095	0.703319
PA1953	hypothetical protein CDS		0.118936	0.702685
PA4279	pantothenate kinase CDS		0.118865	0.675877
PA2479	two-component response regulator CDS		0.11853	0.661798
PA0300	spuD CDS	spuD	0.118179	0.729641
PA2270	transcriptional regulator CDS		0.117816	0.629595
PA1764	hypothetical protein CDS		0.117649	0.647894
PA2461	hypothetical protein CDS		0.117455	0.731936
PA3237	hypothetical protein CDS		0.117402	0.71507
PA3666	dapD CDS	dapD	0.117367	0.629586
PA3942	tesB CDS	tesB	0.117317	0.653925
PA3514	ABC transporter ATP-binding protein CDS		0.11718	0.728023
PA4656	hypothetical protein CDS		0.117136	0.719863
PA3301	hypothetical protein CDS		0.117038	0.662317
PA5455	hypothetical protein CDS		0.116868	0.703673
PA2879	transcriptional regulator CDS		0.116813	0.728058
PA2033	hypothetical protein CDS		0.116675	0.737362
PA3239	hypothetical protein CDS		0.11656	0.650999
PA2064	pcoB CDS	pcoB	0.116284	0.705854
PA5099	transporter CDS		0.11575	0.693204
PA2105	acetyltransferase CDS		0.115433	0.655474
PA0296	spuI CDS	spuI	0.115378	0.714038
PA2535	oxidoreductase CDS		0.115152	0.673041
PA3303a	hypothetical protein CDS		0.11515	0.733871
PA3931	hypothetical protein CDS		0.114768	0.742579
PA2900	hypothetical protein CDS		0.114669	0.715009
PA1977	hypothetical protein CDS		0.114634	0.72899
PA2495	oprN CDS	oprN	0.114572	0.660489
PA0001	dnaA CDS	dnaA	0.114529	0.690875
PA4127	hpcG CDS	hpcG	0.114278	0.658359
PA1023	short-chain dehydrogenase CDS		0.114123	0.737037
PA2725	chaperone CDS		0.114106	0.592288
PA3954	hypothetical protein CDS		0.113568	0.632445
PA5310	hypothetical protein CDS		0.113522	0.575819
PA4660	phr CDS	phr	0.113328	0.610538
PA0461	acyltransferase CDS		0.113163	0.692473
PA5308	lrp CDS	lrp	0.112953	0.724071
PA0003	recF CDS	recF	0.112454	0.729624
PA4492	hypothetical protein CDS		0.112381	0.715516
PA3128	short-chain dehydrogenase CDS		0.112142	0.724989
PA4853	fis CDS	fis	0.112031	0.746734
PA2601	transcriptional regulator CDS		0.112029	0.600055
PA3442	aliphatic sulfonates ABC transporter ATP-bindingsubunit CDS		0.111866	0.734392
PA4462	rpoN CDS	rpoN	0.111747	0.732222
PA2417	transcriptional regulator CDS		0.111719	0.641472
PA0537	hypothetical protein CDS		0.111394	0.660243
PA5336	gmk CDS	gmk	0.111366	0.743662
PA0315	hypothetical protein CDS		0.111248	0.739735
PA4594	ABC transporter ATP-binding protein CDS		0.11118	0.696657
PA5252	ABC transporter ATP-binding protein CDS		0.111075	0.736765
PA5247	hypothetical protein CDS		0.110986	0.671714
PA1203	hypothetical protein CDS		0.110716	0.732387
PA3180	hypothetical protein CDS		0.110612	0.568133
PA0736	hypothetical protein CDS		0.110603	0.749609
PA0433	hypothetical protein CDS		0.110401	0.732753
PA0794	aconitate hydratase CDS		0.110258	0.749167
PA0583	hypothetical protein CDS		0.110228	0.741798
PA1496	potassium channel CDS		0.11012	0.656311
PA4321	hypothetical protein CDS		0.110117	0.735862
PA1253	semialdehyde dehydrogenase CDS		0.109979	0.747785
PA0226	CoA transferase subunit A CDS		0.109957	0.738117
PA0609	trpE CDS	trpE	0.109821	0.752805
PA5309	oxidoreductase CDS		0.109719	0.713983
PA3378	hypothetical protein CDS		0.109623	0.68257
PA4364	hypothetical protein CDS		0.10954	0.737521
PA1186	hypothetical protein CDS		0.109507	0.698015
PA1225	NAD(P)H dehydrogenase CDS		0.10939	0.726134
PA1523	xdhB CDS	xdhB	0.109352	0.753638
PA4620	hypothetical protein CDS		0.109305	0.71394
PA0463	creB CDS	creB	0.109115	0.724765
PA3271	two-component sensor CDS		0.108897	0.752917
PA3381	transcriptional regulator CDS		0.108748	0.739912
PA4801	hypothetical protein CDS		0.108453	0.72465
PA3408	hasR CDS	hasR	0.108433	0.756199
PA5133	hypothetical protein CDS		0.108194	0.723081
PA5564	gidB CDS	gidB	0.108128	0.754613
PA2107	hypothetical protein CDS		0.107838	0.756685
PA3132	hydrolase CDS		0.107832	0.63684
PA5517	hypothetical protein CDS		0.107803	0.750065
PA5354	glcE CDS	glcE	0.107771	NA
PA4155	hypothetical protein CDS		0.107624	0.755726
PA1394	hypothetical protein CDS		0.107476	0.751824
PA5176	ADP-ribose diphosphatase Nude CDS		0.107246	0.751134
PA5307	hypothetical protein CDS		0.106936	0.701489
PA0718	hypothetical protein CDS		0.106911	0.73831
PA0302	spuF CDS	spuF	0.106893	0.73672
PA5365	phoU CDS	phoU	0.106879	0.689564
PA2770	isomerase CDS		0.106597	0.693773
PA1759	transcriptional regulator CDS		0.105766	0.744049
PA5112	estA CDS	estA	0.105644	0.707618
PA4748	tpiA CDS	tpiA	0.105579	0.760791
PA4049	hypothetical protein CDS		0.105459	0.690692
PA4170	hypothetical protein CDS		0.105135	0.749993
PA2779	hypothetical protein CDS		0.104898	0.760852
PA5511	mifR CDS	mifR	0.104832	0.642247
PA2763a	hypothetical protein CDS		0.104789	0.73976
PA3467	major facilitator superfamily transporter CDS		0.104704	0.699688
PA4733	acsB CDS	acsB	0.104529	0.757311
PA5048	nuclease CDS		0.104341	0.763866
PA1024	nitronate monooxygenase CDS		0.104301	0.765288
PA5315	rpmG CDS	rpmG	0.104169	0.764687
PA2276	transcriptional regulator CDS		0.104045	0.730676
PA5335	hypothetical protein CDS		0.103875	0.747989
PA4621	oxidoreductase CDS		0.103441	0.731848
PA1240	enoyl-CoA hydratase CDS		0.103316	0.762397
PA0151	TonB-dependent receptor CDS		0.103288	0.767363
PA5095	ABC transporter permease CDS		0.102803	0.671982
PA3549	algJ CDS	algJ	0.102781	0.753615
PA1288	hypothetical protein CDS		0.102686	0.746331
PA4815	hypothetical protein CDS		0.102517	0.722709
PA3387	rhlG CDS	rhlG	0.102233	0.76715
PA4313	hypothetical protein CDS		0.102105	0.646708
PA5526	hypothetical protein CDS		0.102078	0.682932
PA2013	liuC CDS	liuC	0.102061	0.770124
PA5186	iron-containing alcohol dehydrogenase CDS		0.102004	0.718607
PA5353	glcF CDS	glcF	0.101899	NA
PA3501	hypothetical protein CDS		0.101843	0.770026
PA0848	alkyl hydroperoxide reductase CDS		0.101824	0.677749
PA2379	oxidoreductase CDS		0.101767	0.73245
PA3869	hypothetical protein CDS		0.101675	0.765578
PA5284	hypothetical protein CDS		0.101486	0.762669
PA0142	8-oxoguanine deaminase CDS		0.101306	0.670417
PA1850	transcriptional regulator CDS		0.101208	0.754157
PA4786	3-ketoacyl-ACP reductase CDS		0.10119	0.769644
PA3177	hypothetical protein CDS		0.101153	0.755987
PA3967	hypothetical protein CDS		0.101134	0.769022
PA5334	rph CDS	rph	0.100919	0.752052
PA0019	def CDS	def	0.100807	0.682498
PA1916	amino acid permease CDS		0.10076	0.708481
PA5001	hypothetical protein CDS		0.100681	0.732616
PA2271	acetyltransferase CDS		0.100668	0.75313
PA4226	pchE CDS	pchE	0.100349	0.768992
PA3405	hase CDS	hase	0.1001	0.768333
PA0535	transcriptional regulator CDS		0.100016	0.743875
PA2015	liuA CDS	liuA	0.0999092	0.773793
PA0271	hypothetical protein CDS		0.0999067	0.767963
PA4298	hypothetical protein CDS		0.0998993	0.760548
PA0238	hypothetical protein CDS		0.0996999	0.751882
PA1409	aphA CDS	aphA	0.0994619	0.775004
PA0221	aminotransferase CDS		0.0993153	0.77111
PA5557	atpH CDS	atpH	0.0990763	0.776207
PA2039	hypothetical protein CDS		0.0988707	0.72878
PA4567	rpmA CDS	rpmA	0.0988637	0.777005
PA2319	transposase CDS		0.0988355	0.69156
PA3124	transcriptional regulator CDS		0.0986972	0.717242
PA0481	hypothetical protein CDS		0.0986603	0.699418
PA0925	hypothetical protein CDS		0.0985902	0.723413
PA5362	hypothetical protein CDS		0.0985855	0.773614
PA0765	mucC CDS	mucC	0.0985406	0.688383
PA1359	transcriptional regulator CDS		0.0984796	0.749264
PA0284	hypothetical protein CDS		0.0982257	0.778527
PA2208	hypothetical protein CDS		0.0981911	0.777757
PA4674	hypothetical protein CDS		0.0981771	0.749841
PA0551	epd CDS	epd	0.0980418	0.766759
PA3712	hypothetical protein CDS		0.0979851	0.777925
PA2932	morB CDS	morB	0.0979363	0.772521
PA5137	hypothetical protein CDS		0.0978574	0.70042
PA2694	thioredoxin CDS		0.0976128	0.673952
PA2901	hypothetical protein CDS		0.0972706	0.771772
PA1924	hypothetical protein CDS		0.0972188	0.774437
PA2398	fpvA CDS	fpvA	0.0971886	0.774489
PA2177	sensor/response regulator hybrid protein CDS		0.097165	0.780467
PA1112	hypothetical protein CDS		0.0970886	0.723401
PA4154	hypothetical protein CDS		0.0969735	0.754362
PA4849	hypothetical protein CDS		0.0967841	0.780215
PA2578	acetyltransferase CDS		0.0967645	0.754391
PA4181	hypothetical protein CDS		0.0966401	0.715259
PA2314	major facilitator superfamily transporter CDS		0.0966378	0.780333
PA5290	hypothetical protein CDS		0.0964811	0.720484
PA1760	transcriptional regulator CDS		0.096161	0.777081
PA5230	ABC transporter permease CDS		0.0961489	0.75106
PA1369	hypothetical protein CDS		0.0960055	0.743397
PA1363	eCF subfamily sigma-70 factor CDS		0.0959634	0.772277
PA4286	hypothetical protein CDS		0.095918	0.71888
PA0328	hypothetical protein CDS		0.095912	0.732109
PA3910	eddA CDS	eddA	0.0958834	0.765383
PA3199	hypothetical protein CDS		0.0958231	0.693624
PA1620	hypothetical protein CDS		0.0957821	0.780105
PA4623	hypothetical protein CDS		0.0956763	0.732165
PA5456	hypothetical protein CDS		0.0955965	0.746969
PA3267	hypothetical protein CDS		0.095589	0.757889
PA2562	hypothetical protein CDS		0.0953047	0.744105
PA2871	hypothetical protein CDS		0.0952931	0.637228
PA5503	ABC transporter ATP-binding protein CDS		0.0951256	0.781625
PA2289	hypothetical protein CDS		0.0950748	0.758747
PA4705	hypothetical protein CDS		0.0950344	0.724133
PA4149	hypothetical protein CDS		0.094966	0.75752
PA3238	hypothetical protein CDS		0.0948409	0.725249
PA1793	ppiB CDS	ppiB	0.0947962	0.727189
PA5478	hypothetical protein CDS		0.0947656	0.740363
PA0734	hypothetical protein CDS		0.0946118	0.747411
PA2332	transcriptional regulator CDS		0.0945848	0.728452
PA1452	flhA CDS	flhA	0.0943903	0.773425
PA2651	hypothetical protein CDS		0.0942299	0.764295
PA1413	transcriptional regulator CDS		0.0941945	0.700605
PA4392	hypothetical protein CDS		0.0941754	0.737577
PA0331	ilvA1 CDS	ilvA1	0.0941373	0.774057
PA4047	ribA CDS	ribA	0.0940848	0.773291
PA0701	transcriptional regulator CDS		0.094028	0.714075
PA1402	hypothetical protein CDS		0.0938581	0.781618
PA2934	cif CDS	cif	0.093757	0.715989
PA3853	transferase CDS		0.0937473	0.709013
PA0947	DNA replication initiation factor CDS		0.0937242	0.783439
PA0998	pqsC CDS	pqsC	0.0936304	0.752045
PA4106	hypothetical protein CDS		0.0935816	0.731942
PA0764	mucB CDS	mucB	0.0935804	0.683504
PA2169	hypothetical protein CDS		0.0935248	0.788088
PA1963	hypothetical protein CDS		0.0934245	0.750215
PA5347	hypothetical protein CDS		0.0928552	0.764779
PA2855	hypothetical protein CDS		0.0926281	0.757469
PA2792	hypothetical protein CDS		0.0925724	0.791047
PA0942	transcriptional regulator CDS		0.0925684	0.70078
PA1851	hypothetical protein CDS		0.0924066	0.721707
PA0120	transcriptional regulator CDS		0.092088	0.77433
PA2616	trxB1 CDS	trxB1	0.0920834	0.683588
PA0065	5'-nucleotidase CDS		0.0918807	0.698391
PA5492	ribosome biogenesis GTP-binding protein YsxC CDS		0.0918752	0.744538
PA4823	hypothetical protein CDS		0.0918073	0.781972
PA3252	ABC transporter permease CDS		0.0914053	0.784568
PA0243	transcriptional regulator CDS		0.0913543	0.665487
PA1539	hypothetical protein CDS		0.0912529	0.70549
PA1971	braZ CDS	braZ	0.0910843	0.788438
PA4160	fepD CDS	fepD	0.0910263	0.793297
PA1337	ansB CDS	ansB	0.0908931	NA
PA3545	algG CDS	algG	0.090875	0.771323
PA2281	transcriptional regulator CDS		0.0908518	0.776623
PA1072	braE CDS	braE	0.0907304	0.794474
PA5391	hypothetical protein CDS		0.0906427	0.783728
PA2290	gcd CDS	gcd	0.0906182	0.76018
PA2250	lpdV CDS	lpdV	0.0901988	0.7929
PA0832	hypothetical protein CDS		0.0900832	0.693607
PA1811	solute-binding protein CDS		0.0899684	0.760067
PA5508	glutamine synthetase CDS		0.0899656	0.712083
PA5250	hypothetical protein CDS		0.0899622	0.775083
PA0981	hypothetical protein CDS		0.0896741	0.795238
PA2771	hypothetical protein CDS		0.0895599	0.789413
PA4178	hypothetical protein CDS		0.0894214	0.797858
PA0452	hypothetical protein CDS		0.0894043	0.737995
PA1428	hypothetical protein CDS		0.0893141	0.791222
PA1489	hypothetical protein CDS		0.0892213	0.740741
PA1439	hypothetical protein CDS		0.0890769	0.768708
PA0983	hypothetical protein CDS		0.0890158	0.798898
PA4390	hypothetical protein CDS		0.0890122	0.784149
PA0261	hypothetical protein CDS		0.0889696	0.773484
PA2724	hypothetical protein CDS		0.0887132	0.758155
PA4804	amino acid permease CDS		0.0883598	0.703549
PA5183	hypothetical protein CDS		0.0882841	0.781779
PA0336	ygdP CDS	ygdP	0.0882192	0.758918
PA3298	hypothetical protein CDS		0.0879993	0.791097
PA5420	purU2 CDS	purU2	0.0879533	0.742881
PA2735	restriction-modification system protein CDS		0.0878241	0.770413
PA5440a	hypothetical protein CDS		0.087764	0.796081
PA1296	2-hydroxyacid dehydrogenase CDS		0.0877187	0.781908
PA0600	two-component sensor CDS		0.0876141	0.709461
PA5038	aroB CDS	aroB	0.0872303	0.768826
PA1597	hypothetical protein CDS		0.0866762	0.794414
PA2758	transcriptional regulator CDS		0.0865412	0.712797
PA1515	alc CDS	alc	0.0862278	0.788617
PA0854	fumC2 CDS	fumC2	0.0862052	0.793121
PA0213	phosphoribosyl-dephospho-CoA transferase CDS		0.0859581	0.801582
PA2085	ring-hydroxylating dioxygenase small subunit CDS		0.0859462	0.798609
PA1602	oxidoreductase CDS		0.08573	0.783021
PA0473	glutathione S-transferase CDS		0.0853297	0.805198
PA4118	hypothetical protein CDS		0.0852814	0.784782
PA4694	ilvC CDS	ilvC	0.0850565	0.720377
PA0448	transcriptional regulator CDS		0.0849671	0.767563
PA4378	inaA CDS	inaA	0.0849336	0.807629
PA2531	aminotransferase CDS		0.0844963	0.795376
PA1762	hypothetical protein CDS		0.0844635	0.787558
PA3033	hypothetical protein CDS		0.0844443	0.77582
PA2624	idh CDS	idh	0.084313	0.750085
PA4780	hypothetical protein CDS		0.0836653	0.801725
PA1832	protease CDS		0.0834317	0.797702
PA0736a	hypothetical protein CDS		0.0833961	0.789687
PA5351	rubA1 CDS	rubA1	0.0832344	0.807198
PA0474	esterase CDS		0.082787	0.811558
PA2870	hypothetical protein CDS		0.082721	0.75994
PA3807	ndk CDS	ndk	0.0825979	0.801594
PA3505	L-aspartate dehydrogenase CDS		0.082366	0.79692
PA1142	transcriptional regulator CDS		0.0820278	0.675365
PA0330	rpiA CDS	rpiA	0.0818565	0.786604
PA3198	hypothetical protein CDS		0.0818335	0.713729
PA0445	transposase CDS		0.0809596	0.714674
PA1564	sulfurtransferase TusA CDS		0.0808159	0.753937
PA0568	hypothetical protein CDS		0.0807647	0.741594
PA1020	acyl-CoA dehydrogenase CDS		0.0807329	0.780198
PA0926	hypothetical protein CDS		0.0807292	0.778785
PA5172	arcB CDS	arcB	0.080658	0.793058
PA0283	sbp CDS	sbp	0.0804603	0.813034
PA0032a	DOPA 4;5-dioxygenase CDS		0.0803962	0.798024
PA3756	hypothetical protein CDS		0.0802315	0.795347
PA2056	transcriptional regulator CDS		0.080164	0.797218
PA0116	hypothetical protein CDS		0.0799769	0.766464
PA2506	hypothetical protein CDS		0.0796813	0.810407
PA0172	hypothetical protein CDS		0.0793648	0.819789
PA2468	foxI CDS	foxI	0.0792059	0.804287
PA5333	hypothetical protein CDS		0.0789984	0.795642
PA4630	hypothetical protein CDS		0.078997	0.805847
PA4933	hypothetical protein CDS		0.0788697	0.820838
PA2470	gtdA CDS	gtdA	0.0787475	0.7965
PA5558	atpF CDS	atpF	0.0784496	0.819443
PA4248	rplF CDS	rplF	0.0783462	0.820473
PA5561	atpI CDS	atpI	0.0782855	0.822518
PA4626	hprA CDS	hprA	0.0779675	0.754269
PA0441	dht CDS	dht	0.0778381	0.780249
PA3873	narJ CDS	narJ	0.077641	0.817288
PA5453	gmd CDS	gmd	0.0774869	0.820637
PA3057	hypothetical protein CDS		0.0769787	0.806056
PA2083	ring-hydroxylating dioxygenase subunit CDS		0.0769317	0.796294
PA1469	hypothetical protein CDS		0.0768476	0.774321
PA2036	hypothetical protein CDS		0.0765889	0.813124
PA0150	transmembrane sensor CDS		0.0765881	0.825137
PA0578	hypothetical protein CDS		0.0764317	0.826514
PA2963	hypothetical protein CDS		0.0764281	0.820501
PA2536	phosphatidate cytidylyltransferase CDS		0.0763827	0.8022
PA0800	hypothetical protein CDS		0.0762069	0.824067
PA0128	hypothetical protein CDS		0.0760331	0.797734
PA1162	dapE CDS	dapE	0.0760167	0.800405
PA4869	hypothetical protein CDS		0.0759613	0.752223
PA1928	rimJ CDS	rimJ	0.0755667	0.752594
PA4963	hypothetical protein CDS		0.0755463	0.8233
PA3806	23S rRNA (adenine(2503)-C(2))-methyltransferase RlmN CDS		0.0754803	0.820328
PA5193	yrfI CDS	yrfI	0.0754125	0.821477
PA0033	hypothetical protein CDS		0.0753894	0.785065
PA1291	hypothetical protein CDS		0.075367	0.817712
PA2425	pvdG CDS	pvdG	0.0751704	0.824148
PA0948	hypothetical protein CDS		0.0751376	0.8036
PA5108	hypothetical protein CDS		0.0750724	0.76421
PA3671	ABC transporter permease CDS		0.0749591	0.796874
PA4091	hpaA CDS	hpaA	0.0749412	0.764075
PA2542	hypothetical protein CDS		0.0746442	0.764398
PA3497	hypothetical protein CDS		0.0745084	0.756595
PA5055	hypothetical protein CDS		0.0744805	0.796097
PA1407	hypothetical protein CDS		0.0743921	0.789419
PA3272	ATP-dependent DNA helicase CDS		0.0742963	0.830699
PA0343	hypothetical protein CDS		0.0739066	0.800225
PA5191	hypothetical protein CDS		0.0737484	0.824109
PA4243	secY CDS	secY	0.0731437	0.833687
PA1330	short-chain dehydrogenase CDS		0.0728632	0.830324
PA1298	hypothetical protein CDS		0.0727186	0.833684
PA2690	transposase CDS		0.0726425	0.775377
PA3023	lipid kinase CDS		0.0722032	0.811371
PA3739	sodium/hydrogen antiporter CDS		0.0721071	0.739504
PA0879	acyl-CoA dehydrogenase CDS		0.0719564	0.800034
PA0731	hypothetical protein CDS		0.0717342	0.817023
PA4489	hypothetical protein CDS		0.0711186	0.819109
PA2012	liuD CDS	liuD	0.07098	0.838306
PA4166	acetyltransferase CDS		0.0709199	0.810541
PA4346	hypothetical protein CDS		0.070803	0.838292
PA1016	thiolase CDS		0.0706129	0.759558
PA3067	transcriptional regulator CDS		0.0704389	0.771442
PA5116	transcriptional regulator CDS		0.0703439	0.837433
PA2263	2-hydroxyacid dehydrogenase CDS		0.070223	0.840023
PA1052a	hypothetical protein CDS		0.0701896	0.823938
PA0374	ftsE CDS	ftsE	0.0701851	0.827779
PA0842	glycosyl transferase family protein CDS		0.070128	0.787162
PA0014	hypothetical protein CDS		0.0700821	0.811619
PA3657	map CDS	map	0.0698201	0.80009
PA5529	sodium/proton antiporter CDS		0.0697753	0.830832
PA2558	transporter CDS		0.0695712	0.818686
PA1060	hypothetical protein CDS		0.0694999	0.785695
PA4245	rpmD CDS	rpmD	0.0694177	0.8412
PA0690	hypothetical protein CDS		0.0694001	0.761903
PA2217	aldehyde dehydrogenase CDS		0.0689821	0.803316
PA3959	hypothetical protein CDS		0.068686	0.823683
PA1194	amino acid permease CDS		0.0684647	0.842388
PA4229	pchC CDS	pchC	0.0684293	0.844612
PA5424	hypothetical protein CDS		0.0683985	0.844053
PA1224	NAD(P)H dehydrogenase CDS		0.0681614	0.796166
PA1979	eraS CDS	eraS	0.0681501	0.842762
PA1675	hypothetical protein CDS		0.0681001	0.821224
PA0722	hypothetical protein CDS		0.0680755	0.843046
PA0791	transcriptional regulator CDS		0.0680475	0.844045
PA4949	hypothetical protein CDS		0.0679524	0.786471
PA5379	sdaB CDS	sdaB	0.0679014	0.800769
PA0319	hypothetical protein CDS		0.0678654	0.829169
PA3618	hypothetical protein CDS		0.0672959	0.796817
PA3019	ABC transporter ATP-binding protein CDS		0.0670972	0.847352
PA1809	ABC transporter permease CDS		0.0669187	0.801953
PA3918	moaC CDS	moaC	0.0668301	0.770675
PA3388	S-adenosylmethionine-dependent methyltransferaseRcsF CDS		0.0668069	0.818381
PA0571	hypothetical protein CDS		0.066775	0.737585
PA1241	transcriptional regulator CDS		0.0667694	0.847267
PA0557	hypothetical protein CDS		0.0667123	0.799027
PA2051	transmembrane sensor CDS		0.0666636	0.848629
PA4903	major facilitator superfamily transporter CDS		0.0665908	0.835586
PA2715	ferredoxin CDS		0.0665597	0.836283
PA0314	L-cysteine ABC transporter protein FliY CDS		0.0665034	0.749868
PA3178	hypothetical protein CDS		0.0664791	0.778999
PA2958	hypothetical protein CDS		0.0660187	0.73569
PA1237	multidrug resistance efflux pump CDS		0.065956	0.841408
PA0761	nadB CDS	nadB	0.0657079	0.750834
PA3658	glnD CDS	glnD	0.065582	0.833713
PA5504	D-methionine ABC transporter CDS		0.0655471	0.84917
PA2538	hypothetical protein CDS		0.0655412	0.843794
PA5528	hypothetical protein CDS		0.0655096	0.837012
PA5565	gidA CDS	gidA	0.0654259	0.846049
PA1158	two-component sensor CDS		0.0653157	0.842092
PA0957	hypothetical protein CDS		0.0650581	0.805395
PA4249	rpsH CDS	rpsH	0.0649721	0.848846
PA0098	3-oxoacyl-ACP synthase CDS		0.0647855	0.847311
PA0953	thioredoxin CDS		0.0646356	0.789894
PA3738	xerD CDS	xerD	0.0644745	0.796612
PA1210	quercetin 2;3-dioxygenase CDS		0.064369	0.845092
PA2838	transcriptional regulator CDS		0.0641488	0.840693
PA3551	algA CDS	algA	0.0638786	0.851867
PA4353	hypothetical protein CDS		0.0635427	0.813276
PA1271	tonB-dependent receptor CDS		0.0634908	0.822193
PA0167	transcriptional regulator CDS		0.063482	0.810708
PA1299	hypothetical protein CDS		0.0631919	0.855598
PA2667	hypothetical protein CDS		0.063153	0.831641
PA1229	transcriptional regulator CDS		0.0630211	0.805785
PA2830	htpX CDS	htpX	0.0629909	0.816279
PA1951	hypothetical protein CDS		0.0629695	0.854778
PA4637	hypothetical protein CDS		0.062884	0.81482
PA1374	hypothetical protein CDS		0.0625812	0.838462
PA0937	hypothetical protein CDS		0.0625128	0.852889
PA3404	hypothetical protein CDS		0.0624005	0.857491
PA1239	hypothetical protein CDS		0.0623247	0.84709
PA2121	transcriptional regulator CDS		0.0622598	0.858583
PA0155	pcaR CDS	pcaR	0.0622539	0.83061
PA0868	peptidyl-tRNA hydrolase CDS		0.0621621	0.814183
PA4232	ssb CDS	ssb	0.0619548	0.819464
PA3919	hypothetical protein CDS		0.0619324	0.85451
PA2650	hypothetical protein CDS		0.0616066	0.839763
PA0208	mdcA CDS	mdcA	0.0614747	0.84746
PA4223	ABC transporter ATP-binding protein CDS		0.0614247	0.860115
PA2769	hypothetical protein CDS		0.0613513	0.836294
PA2498	hypothetical protein CDS		0.0611887	0.84617
PA2745	hydrolase CDS		0.0608499	0.855194
PA1195	hypothetical protein CDS		0.0608233	0.822739
PA2096	transcriptional regulator CDS		0.0607906	0.861486
PA2988	hypothetical protein CDS		0.0607741	0.859773
PA3502	hypothetical protein CDS		0.0606841	0.860536
PA4421	cell division protein MraZ CDS		0.0606789	0.846191
PA5329	hypothetical protein CDS		0.0605352	0.790051
PA4445	hypothetical protein CDS		0.0601885	0.777693
PA4932	rplI CDS	rplI	0.0596966	0.86433
PA2617	aat CDS	aat	0.0595835	0.832878
PA3980	(dimethylallyl)adenosine tRNA methylthiotransferase CDS		0.0595755	0.86351
PA0390	metX CDS	metX	0.0594079	0.864344
PA3744	rimM CDS	rimM	0.059109	0.865593
PA4940	hypothetical protein CDS		0.0589988	0.865912
PA1516	hypothetical protein CDS		0.0588733	0.865642
PA3979	hypothetical protein CDS		0.058744	0.866439
PA0156	resistance-nodulation-cell division (RND) effluxmembrane fusion protein CDS		0.0587027	0.835364
PA4259	rpsS CDS	rpsS	0.0584021	0.867254
PA1626	major facilitator superfamily transporter CDS		0.0582056	0.833298
PA2142	short-chain dehydrogenase CDS		0.0580255	0.868008
PA1959	bacA CDS	bacA	0.0580252	0.868085
PA4888	desB CDS	desB	0.0578931	0.864073
PA3570	mmsA CDS	mmsA	0.0576496	0.868783
PA2729	hypothetical protein CDS		0.0575427	0.860832
PA2252	AGCS sodium/alanine/glycine symporter CDS		0.0574927	0.866416
PA4913	ABC transporter CDS		0.057348	0.867501
PA0932	cysM CDS	cysM	0.0572028	0.865124
PA4280	birA CDS	birA	0.057176	0.862585
PA1884	transcriptional regulator CDS		0.0571131	0.867671
PA4574	hypothetical protein CDS		0.0570407	0.87031
PA4055	ribC CDS	ribC	0.0568535	0.858662
PA2309	hypothetical protein CDS		0.0568443	0.853311
[truncated: 3,573 more rows]

## Sheet: 96 diff expressed
P. aeruginosa PAO1 locus tag	Name	gene	Differential expression Log2 Ratio	Diff exp p-value	Fold-change	Regulon					total count each regulon
Upregulated							alp	prt	lexA	non-sos	non-SOS	lexA	prt	alp
PA0910	hypothetical protein CDS	alpD	4.17166	4.02005e-44	18.0217	AlpR	1				20	13	41	22
PA0613	hypothetical protein CDS		3.97671	6.08836e-42	15.7437	PrtR		1
PA0612	ptrB CDS	ptrB	3.97579	3.4031e-43	15.7338	PrtR		1
PA0614	hypothetical protein CDS		3.89253	1.40245e-35	14.8515	PrtR		1
PA0909	hypothetical protein CDS	alpC	3.86363	7.84521e-38	14.5569	AlpR	1
PA0617	bacteriophage protein CDS		3.79432	6.22528e-31	13.8741	PrtR		1
PA0618	bacteriophage protein CDS		3.77615	6.65238e-31	13.7004	PrtR		1
PA0908	hypothetical protein CDS	alpB	3.76085	8.35879e-34	13.5559	AlpR	1
PA0912	hypothetical protein CDS		3.68823	5.05053e-31	12.8905	none				1
PA0616	hypothetical protein CDS		3.68395	7.39005e-29	12.8522	PrtR		1
PA0911	hypothetical protein CDS	alpE	3.67628	3.33921e-30	12.7841	AlpR	1
PA0631	hypothetical protein CDS		3.62338	5.55249e-29	12.3238	PrtR		1
PA0615	hypothetical protein CDS		3.5359	9.25219e-27	11.5988	PrtR		1
PA0634	hypothetical protein CDS		3.52123	1.82244e-25	11.4814	PrtR		1
PA0620	bacteriophage protein CDS		3.5136	5.98579e-26	11.4209	PrtR		1
PA0812	hypothetical protein CDS		3.50951	3.45916e-32	11.3885	AlpR	1
PA0635	hypothetical protein CDS		3.50353	6.44716e-26	11.3414	PrtR		1
PA0633	hypothetical protein CDS		3.49251	2.30959e-25	11.2551	PrtR		1
PA0636	hypothetical protein CDS		3.48182	5.05916e-25	11.1721	PrtR		1
PA0619	bacteriophage protein CDS		3.47789	2.64546e-25	11.1416	PrtR		1
PA0907	hypothetical protein CDS	alpA	3.38162	9.1142e-31	10.4224	AlpR	1
PA0638	bacteriophage protein CDS		3.34855	3.72025e-23	10.1862	PrtR		1
PA0639	hypothetical protein CDS		3.34501	5.25553e-23	10.1613	PrtR		1
PA0637	hypothetical protein CDS		3.33866	8.02417e-23	10.1166	PrtR		1
PA0641	bacteriophage protein CDS		3.33827	2.86329e-23	10.1139	PrtR		1
PA0645	hypothetical protein CDS		3.3154	1.85411e-24	9.95487	PrtR		1
PA0629	hypothetical protein CDS		3.31525	5.02263e-23	9.95382	PrtR		1
PA0622	bacteriophage protein CDS		3.30713	1.3247e-22	9.89792	PrtR		1
PA0624	hypothetical protein CDS		3.26166	4.32381e-22	9.59088	PrtR		1
PA0626	hypothetical protein CDS		3.26089	7.86395e-22	9.58571	PrtR		1
PA0646	hypothetical protein CDS		3.24487	8.9349e-23	9.47986	PrtR		1
PA0627	hypothetical protein CDS		3.24142	2.30914e-21	9.45723	PrtR		1
PA0625	hypothetical protein CDS		3.21603	5.58108e-21	9.29228	PrtR		1
PA0644	hypothetical protein CDS		3.19605	4.13731e-22	9.16448	PrtR		1
PA0648	hypothetical protein CDS		3.19131	1.81126e-22	9.1344	PrtR		1
PA3866	pyocin protein CDS	Pyocin S4	3.1758	2.12975e-20	9.03675	PrtR		1
PA0640	bacteriophage protein CDS		3.16351	3.78039e-20	8.9601	PrtR		1
PA0643	hypothetical protein CDS		3.15867	4.66259e-21	8.93005	PrtR		1
PA0623	bacteriophage protein CDS		3.15711	2.67668e-20	8.92042	PrtR		1
PA0628	hypothetical protein CDS		3.09432	2.41281e-19	8.5405	PrtR		1
PA2288	hypothetical protein CDS		2.99754	3.73084e-29	7.98638	LexA			1
PA0630	hypothetical protein CDS		2.95971	1.39003e-18	7.77969	PrtR		1
PA1150	pys2 CDS	pys2	2.82833	2.0107e-16	7.10251	PrtR		1
PA2287	hypothetical protein CDS		2.78623	2.89793e-22	6.89826	none				1
PA0621	hypothetical protein CDS		2.76776	1.41907e-15	6.8105	PrtR		1
PA0811	major facilitator superfamily transporter CDS		2.68485	6.80839e-16	6.43014	AlpR	1
PA0610	prtN CDS	prtN	2.6813	3.62029e-21	6.41434	PrtR		1
PA0809	divalent metal cation transporter MntH CDS		2.6138	1.51463e-14	6.12114	AlpR	1
PA0810	haloacid dehalogenase CDS		2.43605	2.4423e-15	5.41157	AlpR	1
PA0819	hypothetical protein CDS		2.40683	5.56619e-20	5.30309	AlpR	1
PA0985	pyoS5 CDS	pyoS5	2.40445	5.45523e-12	5.29435	PrtR		1
PA0808	hypothetical protein CDS		2.31013	1.25717e-11	4.95928	AlpR	1
PA3865a	pyocin S4 immunity protein		2.29675	4.88379e-11	4.91349	PrtR		1
PA0671	hypothetical protein CDS		2.28084	3.68566e-15	4.8596	LexA			1
PA0670	hypothetical protein CDS		2.26498	3.33702e-15	4.80648	LexA			1
PA4763	recN CDS	recN	2.24386	7.25401e-14	4.73663	LexA			1
PA0669	error-prone DNA polymerase CDS		2.05154	9.50569e-14	4.14548	LexA			1
PA3617	recA CDS	recA	1.9062	3.12199e-11	3.74822	LexA			1
PA0817	ring-cleaving dioxygenase CDS		1.8657	1.45866e-08	3.64445	AlpR	1
PA0825	hypothetical protein CDS		1.82728	6.76823e-13	3.54868	AlpR	1
PA0069	hypothetical protein CDS		1.79556	1.41408e-12	3.47149	LexA			1
PA3414	hypothetical protein CDS		1.79453	1.02685e-08	3.46902	LexA			1
PA3007	lexA CDS	lexA	1.77495	3.31688e-08	3.42227	LexA			1
PA3008	cell division inhibitor SulA CDS	sulA	1.76254	1.41374e-10	3.39296	LexA			1
PA3413	hypothetical protein CDS	yebG	1.74427	2.04117e-07	3.35024	LexA			1
PA0829	hydrolase CDS		1.73016	4.10193e-12	3.31764	AlpR	1
PA0813	hypothetical protein CDS		1.72492	7.61281e-07	3.30561	AlpR	1
PA1865	Fanconi-associated nuclease CDS		1.72309	8.75017e-12	3.30142	none				1
PA2286	hypothetical protein CDS		1.71973	6.19552e-07	3.29374	none				1
PA0818	hypothetical protein CDS		1.70855	3.98152e-11	3.26833	AlpR	1
PA1151	imm2 CDS - pyocin S2 immunity protein	imm2	1.6527	9.66934e-07	3.14423	PrtR		1
PA0814	hypothetical protein CDS		1.64067	2.27438e-06	3.1181	AlpR	1
PA0914	hypothetical protein CDS		1.5756	5.35834e-06	2.9806	none				1
PA0807	ampDh3 CDS	ampDh3	1.49861	1.19652e-05	2.82571	AlpR	1
PA1466	hypothetical protein CDS		1.4684	8.15958e-09	2.76716	none				1
PA0611	prtR CDS	prtR	1.43921	2.15284e-06	2.71172	PrtR		1
PA5530	MFS dicarboxylate transporter CDS		1.41653	1.94014e-05	2.66943	none				1
PA0984	colicin immunity protein CDS		1.41194	4.50368e-05	2.66095	none				1
PA0824	hypothetical protein CDS		1.38438	2.55724e-11	2.6106	AlpR	1
PA3616	recombination regulator RecX CDS	recX	1.33188	1.08046e-05	2.5173	LexA			1
PA0816	transcriptional regulator CDS		1.30269	0.00010212	2.46688	AlpR	1
PA0828	transcriptional regulator CDS		1.27998	6.21025e-05	2.42835	AlpR	1
PA5471	hypothetical protein CDS		1.26488	0.000177507	2.40308	none				1
PA5470	peptide chain release factor-like protein CDS		1.25926	5.21603e-05	2.39372	none				1
PA0906	transcriptional regulator CDS		1.2039	0.00031457	2.30362	AlpR	1
PA0915	hypothetical protein CDS		1.1891	0.000666704	2.28011	AlpR				1
PA2284	hypothetical protein CDS		1.17165	0.000522073	2.2527	none				1
PA0528	transcriptional regulator CDS		1.12873	0.00120484	2.18666	none				1
PA0922	hypothetical protein CDS		1.11008	0.000572506	2.15858	LexA			1
PA2018	multidrug efflux protein CDS		1.10693	0.000131072	2.15387	none				1
PA4384	hypothetical protein CDS		1.06451	0.000336383	2.09147	none				1
PA2019	multidrug efflux lipoprotein CDS		1.06414	0.00154432	2.09092	none				1
PA2285	hypothetical protein CDS		1.04648	0.00261857	2.06548	none				1
PA1866	hypothetical protein CDS		1.03826	0.000199519	2.05375	none				1
Downregulated
PA0951a	hypothetical protein CDS		-1.03347	0.000160198	0.488534	none				1
PA4771	lldD CDS	lldD	-1.04428	1.9227e-06	0.484886	none				1

## Sheet: Fig.1 
Relative PrecA::lux activity after UV-C
minutes after UV	0	10	30	60	120
	1	1.20474	1.92539	2.98543	1.41278
	1	1.57052	2.22867	3.48055	1.21938
	1	1.25817	1.95721	2.82275	1.60585
RAW VALUES	LUX/OD600
	Untreated			45J/m2
minutes after UV	rep 1	rep 2	rep 3	rep 1	rep 2	rep 3
10	1633391	1551362	1971553	1967805	2436444	2480555
30	1682905	1935118	2341910	3144921	3457479	3858740
45	1929486	2471051	2511426	5627047	2449220	6215357
60	1715852	2182202	2488834	4876380	5399599	5565206
75	1525487	1541605	1577064	3707517	3638072	3550269
90	1485874	1499337	1727123	4476700	4830445	4717194
120	1199286	1313015	1313015	2307623	1891695	3166017
Lux/OD
0	1633391	1551362	1971553	untreated
10	1967805	2436444	2480555	treated
30	3144921	3457479	3858740	treated
45	5627047	2449220	6215357	treated
60	4876380	5399599	5565206	treated
75	3707517	3638072	3550269	treated
90	4476700	4830445	4717194	treated
120	2307623	1891695	3166017	treated
Relative
0	1	1	1
10	1.20474	1.57052	1.25817
30	1.92539	2.22867	1.95721
45	3.44501	1.57875	3.15252
60	2.98543	3.48055	2.82275
75	2.26983	2.34508	1.80075
90	2.74074	3.11368	2.39263
120	1.41278	1.21938	1.60585

## Sheet: Fig.2 
	recA			imuA
0	1	1	1	1	1	1
15	4.95117	4.07883	4.95555	3.68574	6.20198	5.17788
30	5.16907	2.12448	3.17761	8.43392	8.08658	5.02711
45	6.89793	1.90074	3.01973	17.0281	7.58792	9.78636
60	10.1143	1.90541	3.5459	10.4402	4.38632	10.1957
90	5.41107	1.84895	2.49055	8.42969	5.24062	7.98139
120	3.95529	2.02627	1.61581	6.87349	10.3552	11.342
	PA0618			PA0620			PA3866
0	1	1	1	1	1	1	1	1	1
15	0.761252	0.627745	0.628146	0.479387	0.232662	0.270781	4.26506	2.63909	4.00824
30	20.6015	4.34609	9.68121	9.58872	2.04053	5.12999	70.1348	41.8511	85.5379
45	126.39	26.7051	47.1781	56.3996	13.4137	17.922	134.988	41.1201	150.094
60	23.9211	6.20055	56.9705	43.299	34.4299	33.6673	234.071	107.07	316.572
90	80.8346	18.4791	115.436	162.622	63.0301	58.6806	89.1184	23.3554	108.04
120	102.633	54.7272	123.494	79.0878	97.1838	78.9711	73.8669	22.193	45.0042
	PA0909			PA0911			PA0817
0	1	1	1	1	1	1	1	1	1
15	0.607146	0.36522	0.669689	0.371463	0.451656	0.770392	0.559931	0.367537	0.562127
30	3.81187	0.955619	2.45509	1.48002	1.34532	3.04857	0.905394	0.742779	1.81174
45	18.463	7.59053	10.6819	17.6925	11.0498	18.1976	3.13187	2.44724	6.07472
60	47.0859	26.9978	62.4957	39.3717	53.3225	78.5521	4.39165	2.1037	5.34611
90	106.672	31.2113	21.0394	55.0293	76.2592	117.094	7.54701	27.2047	7.02268
120	41.5481	16.5879	85.4143	17.6117	20.4207	97.5909	36.0454	2.07349	5.10491
Raw data:
											Primer Efficiencies
Ct - sample 1											10^(-1/slope)					Relative quantification - sample 1
	t0	t15	t30	t45	t60	t90	t120	t180		30S	1.94134				t0	t15	t30	t45	t60	t90	t120	t180
rpsL	21.29	19.504	19.947	19.747	20.601	20.826	21.255	24.814		recA	1.89305			recA	1	4.95117	5.16907	6.89793	10.1143	5.41107	3.95529	6.59233
recA	24.206	19.843	20.236	19.576	19.864	21.078	22.015	24.914		imuA	1.89104			imuA	1	3.68574	8.43392	17.0281	10.4402	8.42969	6.87349	10.6184
imuA	29.723	25.816	24.978	23.667	25.324	25.894	26.661	29.684		PA0618	1.96219			PA0618	1	0.761252	20.6015	126.39	23.9211	80.8346	102.633	86.9274
PA0618	27.126	25.773	21.316	18.428	21.738	20.153	20.221	23.97		PA0620	1.95222			PA0620	1	0.479387	9.58872	56.3996	43.299	162.622	79.0878	85.3132
PA0620	24.431	23.759	19.72	16.873	18.115	16.36	17.863	21.279		PA0909	1.9063			PA0909	1	0.607146	3.81187	18.463	47.0859	106.672	41.5481	160.927
PA0909	28.966	27.903	25.511	22.86	22.287	21.16	23.085	24.664		PA0911	1.89205			PA0911	1	0.371463	1.48002	17.6925	39.3717	55.0293	17.6117	20.0654
PA0911	27.941	27.636	25.929	21.83	21.464	21.173	23.406	26.904		PA3866	1.98411			PA3866	1	4.26506	70.1348	134.988	234.071	89.1184	73.8669
										PA0817	1.94038			PA0817	1	0.559931	0.905394	3.13187	4.39165	7.54701	36.0454
rpsL	14.5677	14.3631	14.8752	14.5226	14.0277	14.1423	17.5216
PA3866	21.317	19.002	15.4114	14.1143	12.8318	14.3521	17.8979
PA0817	26.3296	26.9997	26.7873	24.5622	23.557	22.8549	23.8779
											Primer Efficiencies
Ct - sample 2											10^(-1/slope)					Relative quantification - sample 2
Ct	t0	t15	t30	t45	t60	t90	t120	t180		30S	1.94134				t0	t15	t30	t45	t60	t90	t120	t180
rpsL	23.025	20.36	18.939	19.791	19.179	19.429	20.835	20.231		recA	1.89305			recA	1	4.07883	2.12448	1.90074	1.90541	1.84895	2.02627	2.3171
recA	24.635	19.662	19.207	20.267	19.627	19.934	21.252	20.414		imuA	1.89104			imuA	1	6.20198	8.08658	7.58792	4.38632	5.24062	10.3552	6.42188
imuA	31.328	25.689	23.793	24.78	25.003	24.984	25.379	25.5		PA0618	1.96219			PA0618	1	0.627745	4.34609	26.7051	6.20055	18.4791	54.7272	26.1181
PA0618	27.011	25.079	20.81	18.955	20.519	19.145	18.918	19.421		PA0620	1.95222			PA0620	1	0.232662	2.04053	13.4137	34.4299	63.0301	97.1838	25.5518
PA0620	24.187	23.724	19.069	17.099	15.083	14.427	15.174	16.572		PA0909	1.9063			PA0909	1	0.36522	0.955619	7.59053	26.9978	31.2113	16.5879	2.70802
PA0909	28.337	27.158	24.206	21.87	19.274	19.2	21.654	23.868		PA0911	1.89205			PA0911	1	0.451656	1.34532	11.0498	53.3225	76.2592	20.4207	6.4912
PA0911	29.559	28.033	24.843	22.427	19.322	19.021	22.55	23.719		PA3866	1.98411			PA3866	1	2.63909	41.8511	41.1201	107.07	23.3554	22.193
										PA0817	1.94038			PA0817	1	0.367537	0.742779	2.44724	2.1037	27.2047	2.07349
rpsL	15.6539	14.7664	14.9784	16.7867	16.6078	19.9476	15.8159
PA3866	17.0519	14.7763	10.9479	12.7245	11.1546	16.6104	12.6847
PA0817	26.2641	26.8859	26.0366	26.0477	26.0968	25.5776	25.3261
											Primer Efficiencies
Ct - sample 3											10^(-1/slope)					Relative quantification - sample 3
Ct	t0	t15	t30	t45	t60	t90	t120	t180		30S	1.94134				t0	t15	t30	t45	t60	t90	t120	t180
rpsL	21.263	18.98	18.364	18.013	20.108	19.688	21.133	21.312		recA	1.89305			recA	1	4.95555	3.17761	3.01973	3.5459	2.49055	1.61581	2.41557
recA	23.815	18.934	18.99	18.705	20.631	20.748	22.928	22.484		imuA	1.89104			imuA	1	5.17788	5.02711	9.78636	10.1957	7.98139	11.342	12.5622
imuA	30.279	25.321	24.726	23.315	25.432	25.379	26.332	26.358		PA0618	1.96219			PA0618	1	0.628146	9.68121	47.1781	56.9705	115.436	123.494	133.642
PA0618	27.41	25.853	21.189	18.494	20.276	18.815	20.137	20.196		PA0620	1.95222			PA0620	1	0.270781	5.12999	17.922	33.6673	58.6806	78.9711	60.8567
PA0620	23.948	23.637	18.629	16.411	17.546	16.299	17.288	17.855		PA0909	1.9063			PA0909	1	0.669689	2.45509	10.6819	62.4957	21.0394	85.4143	56.4759
PA0909	28.939	27.213	24.566	21.926	21.342	22.523	21.829	22.664		PA0911	1.89205			PA0911	1	0.770392	3.04857	18.1976	78.5521	117.094	97.5909	37.0047
PA0911	29.519	27.553	24.755	21.588	21.474	20.411	22.2	23.907		PA3866	1.98411			PA3866	1	4.00824	85.5379	150.094	316.572	108.04	45.0042
										PA0817	1.94038			PA0817	1	0.562127	1.81174	6.07472	5.34611	7.02268	5.10491
rpsL	14.4612	15.5396	15.5702	15.6932	15.827	14.3906	14.5321
PA3866	20.255	19.2728	14.8355	14.1339	13.1742	13.3526	14.7677
PA0817	26.54	28.4882	26.7533	25.0513	25.3779	23.5289	24.1517
		Relative quantification - average											Relative quantification - standard error
	t0	t15	t30	t45	t60	t90	t120	t180				t0	t15	t30	t45	t60	t90	t120	t180
recA	1	4.66185	3.49038	3.93947	5.18853	3.25019	2.53245	3.775			recA	0	0.291512	0.892703	1.51409	2.50799	1.0962	0.721217	1.40895
imuA	1	5.02187	7.18254	11.4674	8.34073	7.21724	9.52354	9.86749			imuA	0	0.730554	1.08237	2.85182	1.97847	0.996743	1.3553	1.81188
PA0618	1	0.672381	11.5429	66.7577	29.0307	71.5832	93.6179	82.2293			PA0618	0	0.044435	4.78398	30.3962	14.877	28.3687	20.3565	31.1283
PA0620	1	0.32761	5.58642	29.2451	37.1321	94.7775	85.0809	57.2406			PA0620	0	0.076682	2.19089	13.6395	3.09132	33.9453	6.05152	17.3461
PA0909	1	0.547352	2.40753	12.2451	45.5265	52.9741	47.8501	73.3703			PA0909	0	0.092838	0.824872	3.23448	10.277	27.0089	20.1168	46.4485
PA0911	1	0.53117	1.95797	15.6466	57.0821	82.7941	45.2078	21.1871			PA0911	0	0.121831	0.546684	2.30302	11.4655	18.2119	26.2041	8.82633
PA3866	1	3.63746	65.8413	108.734	219.238	73.5047	47.0214				PA3866	0	0.504664	12.7927	34.087	60.9311	25.6627	14.951
PA0817	1	0.496532	1.1533	3.88461	3.94715	13.9248	14.4079				PA0817	0	0.064501	0.332547	1.11275	0.962027	6.64168	10.8541
LexA regulon		0	15	30	45	60	90	120	180
	recA	1	4.66185	3.49038	3.93947	5.18853	3.25019	2.53245	3.775
	imuA	1	5.02187	7.18254	11.4674	8.34073	7.21724	9.52354	9.86749
Prt regulon		0	15	30	45	60	90	120	180
	PA0618	1	0.672381	11.5429	66.7577	29.0307	71.5832	93.6179	82.2293
	PA0620	1	0.32761	5.58642	29.2451	37.1321	94.7775	85.0809	57.2406
	PA3866	1	3.63746	65.8413	108.734	219.238	73.5047	47.0214
Alp regulon		0	15	30	45	60	90	120	180
	alpC	1	0.547352	2.40753	12.2451	45.5265	52.9741	47.8501	73.3703
	alpE	1	0.53117	1.95797	15.6466	57.0821	82.7941	45.2078	21.1871
	PA0817	1	0.496532	1.1533	3.88461	3.94715	13.9248	14.4079

## Sheet: Fig.3A
PalpB activity fold change in each replicate
minutes after uV	0	15	30	45	60	120
replicate 1	1	0.990244	0.956098	1.77073	2.07317	13.7024
replicate 2	1	0.697674	0.860465	1.62791	2.15814	12.3954
replicate 3	1	0.742489	0.793991	1.35193	1.9485	9.39056
replicate 4	1	0.780612	0.933673	1.59184	2.2398	12.8163
Linhagem		Untreated				15 min after UV 45J/m2				30 min after UV 45J/m2				45 min after UV 45J/m2				60 min after UV 45J/m2				120 min after uv 45J/m2
		Rep1	Rep2	AVG	DP	Rep1	Rep2	AVG	DP	Rep1	Rep2	AVG	DP	Rep1	Rep2	AVG	DP	Rep1	Rep2	AVG	DP	Rep1	Rep2	AVG	DP
PAO1 pJP01 (Mini-CTX-PalpB-lacZ) 1	Time ONPG	5	5			5	5			5	5			5	5			5	5			5	5
	Volume	0.2	0.2			0.2	0.2			0.2	0.2			0.2	0.2			0.2	0.2			0.2	0.2
	OD600	0.421	0.421			0.32	0.32			0.291	0.291			0.321	0.321			0.532	0.532			0.753	0.753
	420nm	0.084	0.089			0.064	0.066			0.059	0.055			0.111	0.122			0.216	0.236			2.096	2.134
	Miller units	200	211	205	8	200	206	203	4	203	189	196	10	346	380	363	24	406	444	425	27	2784	2834	2809	36
PAO1 pJP01 (Mini-CTX-PalpB-lacZ) 2	Time ONPG	5	5			5	5			5	5			5	5			5	5			5	5
	Volume	0.2	0.2			0.2	0.2			0.2	0.2			0.2	0.2			0.2	0.2			0.2	0.2
	OD600	0.386	0.386			0.323	0.323			0.34	0.34			0.394	0.394			0.564	0.564			0.725	0.725
	420nm	0.083	0.083			0.038	0.059			0.063	0.063			0.128	0.148			0.273	0.25			1.91	1.954
	Miller units	215	215	215	0	118	183	150	46	185	185	185	0	325	376	350	36	484	443	464	29	2634	2695	2665	43
PAO1 pJP01 (Mini-CTX-PalpB-lacZ) 3	Time ONPG	5	5			5	5			5	5			5	5			5	5			5	5
	Volume	0.2	0.2			0.2	0.2			0.2	0.2			0.2	0.2			0.2	0.2			0.2	0.2
	OD600	0.44	0.44			0.404	0.404			0.417	0.417			0.48	0.48			0.599	0.599			0.881	0.881
	420nm	0.101	0.104			0.065	0.075			0.082	0.072			0.147	0.155			0.268	0.276			2.064	1.792
	Miller units	230	236	233	5	161	186	173	18	197	173	185	17	306	323	315	12	447	461	454	9	2343	2034	2188	218
PAO1 pJP01 (Mini-CTX-PalpB-lacZ) 4	Time ONPG	5	5			5	5			5	5			5	5			5	5			5	5
	Volume	0.2	0.2			0.2	0.2			0.2	0.2			0.2	0.2			0.2	0.2			0.2	0.2
	OD600	0.449	0.449			0.403	0.403			0.399	0.399			0.438	0.438			0.545	0.545			0.781	0.781
	420nm	0.088	0.088			0.063	0.06			0.072	0.074			0.13	0.143			0.227	0.252			1.968	1.956
	Miller units	196	196	196	0	156	149	153	5	180	185	183	4	297	326	312	21	417	462	439	32	2520	2504	2512	11

## Sheet: Fig.3B 
PimuA activity fold change in each replicate
Minutes after UV	0	15	30	45	60
replicate 1	1	2.73492	5.22017	3.97262	3.66853
replicate 2	1	1.98001	5.92247	4.68102	3.21751
replicate 3	1	2.8909	3.18722	3.07572	2.21653
AVG	1	2.53528	4.77662	3.90979	3.03419
STD	0	0.487161	1.42054	0.804492	0.743153
Média de todos os experimentos
minutes after UV	0	15	30	45	60
replicate 1	225000	616000	1180000	894000	826000
replicate 2	196000	388000	1160000	916000	630000
replicate 3	442000	1280000	1410000	1360000	980000
AVG	288000	760000	1250000	1060000	812000
STD	135000	463000	140000	263000	175000
error	77700	267000	80700	152000	101000
	0	15	30	45	60
replicate 1	1	2.73492	5.22017	3.97262	3.66853
replicate 2	1	1.98001	5.92247	4.68102	3.21751
replicate 3	1	2.8909	3.18722	3.07572	2.21653
AVG	1	2.53528	4.77662	3.90979	3.03419
STD	0	0.487161	1.42054	0.804492	0.743153
	2022-08-06								2022-08-26								2022-09-07
	CTRL	15	30	45	60				CTRL	15 MIN	30 MIN	45MIN	60MIN				CTRL	15MIN	30MIN	45MIN	60MIN
	38000	114000	289000	289000	353000				16300	80000	126000	72500	72300				125000	249000	211000	113000	158000
	24500	50100	318000	215000	356000				19100	50600	155000	100000	83400				134000	276000	249000	126000	167000
	19400	81800	191000	215000	331000				29700	38700	136000	96500	71900				150000	260000	255000	129000	167000
	27300	44900	303000	240000	338000				8560	16800		176000					209000	578000	122000	213000	453000
AVG	27300	72600	275000	240000	345000					60100		159000					196000	628000	152000	246000	452000
	DO600									32600		199000					203000	664000	144000	208000	431000
	0.12	0.12	0.24	0.26	0.41					53600							223000	365000	213000	208000	274000
	0.12	0.11	0.25	0.27	0.41												187000	393000	226000	223000	312000
	0.13	0.12	0.26	0.26	0.43				DO600								187000	406000	229000	365000	283000
	0.12	0.12	0.2	0.28	0.42				0.0961	0.1406	0.1178	0.1228	0.1129				DO600
AVG	0.12	0.12	0.24	0.27	0.42				0.0952	0.1459	0.1183	0.124	0.1321				0.5142	0.3379	0.3323	0.3654	0.3571
									0.0929	0.1426	0.1234	0.1243	0.1163				0.4495	0.3537	0.3347	0.3491	0.3396
	314000	955000	1190000	1110000	862000				0.0922	0.1062		0.1565					0.4427	0.4037	0.3248	0.3462	0.3272
	205000	436000	1250000	794000	863000					0.1121		0.1561					0.4484	0.3223	0.0163	0.0277	0.2953
	153000	700000	742000	812000	771000					0.1038		0.1684					0.4128	0.3169	0.2715	0.3694	0.3125
	229000	372000	1510000	864000	807000					0.1036							0.4095	0.3429	0.3403	0.4003	0.294
																	0.4736	0.2989	0.3205	0.3379	0.3627
	225000	616000	1180000	894000	826000				169433	569299	1067241	590269	640115				0.4272	0.3258	0.3292	0.3512	0.3074
STD	67100	267000	321000	145000	44600				200704	346854	1306484	806153	631680				0.2464	0.3372	0.3182	0.3423	0.2433
ERROR	33500	134000	160000	72600	22300				320151	271445	1104672	776219	617919
									92809.1	158418		1123144					243000	736000	634000	310000	444000
										535816		1021614					297000	781000	744000	361000	491000
										313863		1181134					338000	643000	784000	373000	509000
										517741							465000	1790000	7470000	7690000	1530000
																	474000	1980000	561000	666000	1450000
								AVG	196000	388000	1160000	916000	630000				495000	1940000	422000	520000	1460000
																	471000	1220000	664000	615000	755000
																	438000	1210000	686000	636000	1010000
																	757000	1200000	719000	1070000	1160000
																	Média	442000	1280000	1410000	1360000	980000

## Sheet: Fig.4 
% survival in each replicate
	wt			ΔalpA			ΔprtN			ΔalpAΔprtN
0	100	100	100	100	100	100	100	100	100	100	100	100
45	50.47	47.99	41.84	76.3	31.9	54.22	50	27.4	40.94	66.07	43.33	50.93
90	18.46	17.11	20.69	44.81	22.41	22.35	18.31	11.48	9.77	53.57	35.24	44.72
105	7.8	8.39	8.87	21.11	10.6	20.36	10.21	3.72	5.73	32.14	21.9	33.54
135	5.65	2.35	2.33	13.63	5.56	3.23	5.99	1.29	2.8	12.32	11	14.22
180	0.29	0.81	0.42	0.73	2.63	0.54	0.24	0.63	0.41	1.74	0.92	1.11
CFU counts
REP 1	-2	-2	-3	-3	-4	-4	-5	-5	cels/ml		Surviv.		Surviv. (%)
wt
0					117	104	11	20	133000000		1		100
45					80	54			67000000		0.5		50.4708
90					24	25			24500000		0.18		18.4557
105			102	105					10400000		0.08		7.79661
135			80	70					7500000		0.06		5.64972
180			41	36					385000		0		0.290019
alpA
0					137	103	11	19	135000000		1		100
45					96	110	14	20	103000000		0.76		76.2963
90					66	55			60500000		0.45		44.8148
105					43	14			28500000		0.21		21.1111
135			193	175	29	18			18400000		0.14		13.6296
180			110	86					980000		0.01		0.725926
prtN
0					133	115	17	15	142000000		1		100
45					69	73			71000000		0.5		50
90					29	23			26000000		0.18		18.3099
105					16	13			14500000		0.1		10.2113
135			93	77					8500000		0.06		5.98592
180			41	27					340000		0		0.239437
REP 2	-2	-2	-3	-3	-4	-4	-5	-5	cels/ml		Surviv.		Surviv. (%)
wt
0					151	147	15	19	149000000		1		100
45					71	72			71500000		0.48		47.9866
90					28	23			25500000		0.17		17.1141
105					12	13			12500000		0.08		8.38926
135			34	36					3500000		0.02		2.34899
180			10	14					1200000		0.01		0.805369
alpA
0					106	98	12	14	116000000		1		100
45					43	31			37000000		0.32		31.8966
90					28	24			26000000		0.22		22.4138
105			160	86					12300000		0.11		10.6034
135			55	74					6450000		0.06		5.56034
180			30	31					3050000		0.03		2.62931
prtN
0					139	145	23	34	214000000		1		100
45					58	59			58500000		0.27		27.4005
90					27	22			24500000		0.11		11.4754
105			94	65					7950000		0.04		3.72365
135			30	25					2750000		0.01		1.28806
180			15	12					1350000		0.01		0.632319
REP 3	-2	-2	-3	-3	-4	-4	-5	-5	cels/ml		Surviv.		Surviv. (%)
wt
0					97	88	13	12	109000000		1		100
45					46	45			45500000		0.42		41.8391
90					22	23			22500000		0.21		20.6897
105			98	95	13	15			9650000		0.09		8.87356
135	247	225	23	31					2530000		0.02		2.32644
180	46	45							455000		0		0.418391
alpA
0					81	85			83000000		1		100
45					46	44			45000000		0.54		54.2169
90			190	181	17	18			18600000		0.22		22.3494
105			173	165	19	18			16900000		0.2		20.3614
135	272	265	52	63					2690000		0.03		3.23494
180	46	44							450000		0.01		0.542169
prtN
0					96	75			85500000		1		100
45					21	49			35000000		0.41		40.9357
90			77	90					8350000		0.1		9.76608
105			48	50					4900000		0.06		5.73099
135	190	178	31	28					2400000		0.03		2.80117
180	21	49							350000		0		0.409357
RG	-2	-2	-3	-3	-4	-4	-5	-5	cels/ml		Surviv.		Surviv. (%)
alpA prtN
0							52	60	560000000		1		100
45							39	35	370000000		0.66		66.0714
90							26	34	300000000		0.54		53.5714
105							15	21	180000000		0.32		32.1429
135					63	75			69000000		0.12		12.3214
180			95	100					9750000		0.02		1.74107
alpA prtN rep 2
0							92	118	1050000000		1		100
45							37	54	455000000		0.43		43.3333
90							40	34	370000000		0.35		35.2381
105							25	21	230000000		0.22		21.9048
135					114	117			116000000		0.11		11
180			87	106					9650000		0.01		0.919048
alpA prtN rep 3
0							88	73	805000000		1		100
45							36	46	410000000		0.51		50.9317
90							35	37	360000000		0.45		44.7205
105							23	31	270000000		0.34		33.5404
135					114	115			115000000		0.14		14.2236
180			80	99					8950000		0.01		1.1118

## Sheet: Fig.6 
Fold change in PalpB activity in each replicate
PAO1	wt				∆alpA
0	1	1	1	1	1	1	1	1
15	0.98	1.32	0.61	0.99	0.94	0.74	0.83	1.11
30	0.88	1.61	0.93	1.22	0.83	1.14	0.82	1.34
60	1.29	3.19	1.39	1.36	0.93	1.64	0.97	1.31
120	1.76	5.13	3.16	3.44	0.96	2.05	1.35	1.48
MPAO1	wt				∆alpA
0	1	1	1	1	1	1		1
15	1.05	0.98	0.89	1.03	0.8	0.89		1.18
30	1	1.33	1.14	0.84	0.86	1.01		0.89
60	1.44	1.74	1.52	0.98	0.99	1.04		1.04
120	2.07	3.42	3.58	2.39	1.04	1.15		1.07
Raw data:
Experiment 1
		no uv				10J UV, 15 min				10J UV, 30 min				10J UV, 60 min				10J UV, 120 min
		Replicate 1	Replicate 2	Average	STDEV	Replicate 1	Replicate 2	Average	STDEV	Replicate 1	Replicate 2	Average	STDEV	Replicate 1	Replicate 2	Average	STDEV	Replicate 1	Replicate 2	Average	STDEV
PAO1	Time with ONPG	5	5			5	5			5	5			5	5			5	5
	Volume	0.2	0.2			0.2	0.2			0.2	0.2			0.2	0.2			0.2	0.2
	OD600	0.38	0.38			0.385	0.385			0.483	0.483			0.655	0.655			1.534	1.534
	OD420	0.124	0.136			0.103	0.154			0.125	0.165			0.309	0.268			0.907	0.938
	Miller units	326	358	342	22	268	400	334	94	259	342	300	59	472	409	440	44	591	611	601	14
PAO1 ∆alpA	Time with ONPG	5	5			5	5			5	5			5	5			5	5
	Volume	0.2	0.2			0.2	0.2			0.2	0.2			0.2	0.2			0.2	0.2
	OD600	0.486	0.486			0.376	0.376			0.496	0.496			0.797	0.797			1.594	1.594
	OD420	0.195	0.159			0.114	0.143			0.17	0.129			0.256	0.284			0.581	0.534
	Miller units	401	327	364	52	303	380	342	55	343	260	301	58	321	356	339	25	364	335	350	21
MPAO1	Time with ONPG	5	5			5	5			5	5			5	5			5	5
	Volume	0.2	0.2			0.2	0.2			0.2	0.2			0.2	0.2			0.2	0.2
	OD600	0.52	0.52			0.421	0.421			0.561	0.561			0.931	0.931			1.786	1.786
	OD420	0.139	0.181			0.15	0.121			0.154	0.196			0.389	0.435			1.141	1.136
	Miller units	267	348	308	57	356	287	322	49	275	349	312	53	418	467	443	35	639	636	637	2
MPAO1 ∆alpA	Time with ONPG	5	5			5	5			5	5			5	5			5	5
	Volume	0.2	0.2			0.2	0.2			0.2	0.2			0.2	0.2			0.2	0.2
	OD600	0.69	0.69			0.637	0.637			0.814	0.814			1.192	1.192			2.036	2.036
	OD420	0.225	0.252			0.202	0.169			0.259	0.226			0.419	0.398			0.718	0.739
	Miller units	326	365	346	28	317	265	291	37	318	278	298	29	352	334	343	12	353	363	358	7
Experiment 2
		no uv				10J UV, 15 min				10J UV, 30 min				10J UV, 60 min				10J UV, 120 min
		Replicate 1	Replicate 2	Average	STDEV	Replicate 1	Replicate 2	Average	STDEV	Replicate 1	Replicate 2	Average	STDEV	Replicate 1	Replicate 2	Average	STDEV	Replicate 1	Replicate 2	Average	STDEV
PAO1	Time with ONPG	5	5			5	5			5	5			5	5			5	5
	Volume	0.2	0.2			0.2	0.2			0.2	0.2			0.2	0.2			0.2	0.2
	OD600	0.471	0.471			0.512	0.512			0.492	0.492			0.9	0.9			2.28	2.28
	OD420	0.128	0.125			0.099	0.115			0.15	0.164			0.402	0.457			2.834	2.096
	Miller units	272	265	269	5	193	225	209	22	305	333	319	20	447	508	477	43	1243	919	1081	229
PAO1 ∆alpA	Time with ONPG	5	5			5	5			5	5			5	5			5	5
	Volume	0.2	0.2			0.2	0.2			0.2	0.2			0.2	0.2			0.2	0.2
	OD600	0.466	0.466			0.407	0.407			0.62	0.62			0.73	0.73			1.52	1.52
	OD420	0.142	0.112			0.126	0.121			0.185	0.187			0.254	0.26			0.694	0.796
	Miller units	305	240	273	46	310	297	303	9	298	302	300	2	348	356	352	6	457	524	490	47
MPAO1	Time with ONPG	5	5			5	5			5	5			5	5			5	5
	Volume	0.2	0.2			0.2	0.2			0.2	0.2			0.2	0.2			0.2	0.2
	OD600	0.528	0.528			0.543	0.543			0.622	0.622			1	1			1.45	1.45
	OD420	0.16	0.193			0.149	0.15			0.218	0.219			0.479	0.456			1.842	1.35
	Miller units	303	366	334	44	274	276	275	1	350	352	351	1	479	456	468	16	1270	931	1101	240
Experiment 3
		no uv				10J UV, 15 min				10J UV, 30 min				10J UV, 60 min				10J UV, 120 min
		Replicate 1	Replicate 2	Average	STDEV	Replicate 1	Replicate 2	Average	STDEV	Replicate 1	Replicate 2	Average	STDEV	Replicate 1	Replicate 2	Average	STDEV	Replicate 1	Replicate 2	Average	STDEV
PAO1	Time with ONPG	5	5			5	5			5	5			5	5			5	5
	Volume	0.2	0.2			0.2	0.2			0.2	0.2			0.2	0.2			0.2	0.2
	OD600	0.46	0.46			0.353	0.353			0.402	0.402			0.616	0.616			1.674	1.674
	OD420	0.081	0.087			0.08	0.09			0.115	0.121			0.366	0.352			1.564	1.575
	Miller units	176	189	183	9	227	255	241	20	286	301	294	11	594	571	583	16	934	941	938	5
PAO1 ∆alpA	Time with ONPG	5	5			5	5			5	5			5	5			5	5
	Volume	0.2	0.2			0.2	0.2			0.2	0.2			0.2	0.2			0.2	0.2
	OD600	0.374	0.374			0.263	0.263			0.28	0.28			0.495	0.495			1.418	1.418
	OD420	0.065	0.082			0.024	0.053			0.054	0.072			0.144	0.176			0.561	0.581
	Miller units	174	219	197	32	91	202	146	78	193	257	225	45	291	356	323	46	396	410	403	10
MPAO1	Time with ONPG	5	5			5	5			5	5			5	5			5	5
	Volume	0.2	0.2			0.2	0.2			0.2	0.2			0.2	0.2			0.2	0.2
	OD600	0.491	0.491			0.388	0.388			0.49	0.49			0.881	0.881			1.946	1.946
	OD420	0.11	0.119			0.077	0.1			0.144	0.159			0.366	0.347			1.577	1.53
	Miller units	224	242	233	13	198	258	228	42	294	324	309	22	415	394	405	15	810	786	798	17
MPAO1 ∆alpA	Time with ONPG	5	5			5	5			5	5			5	5			5	5
	Volume	0.2	0.2			0.2	0.2			0.2	0.2			0.2	0.2			0.2	0.2
	OD600	0.523	0.523			0.555	0.555			0.607	0.607			1.118	1.118			1.98	1.98
	OD420	0.186	0.184			0.172	0.177			0.212	0.22			0.403	0.42			0.729	0.875
	Miller units	356	352	354	3	310	319	314	6	349	362	356	9	360	376	368	11	368	442	405	52
Experiment 4
		no uv				10J UV, 15 min				10J UV, 30 min				10J UV, 60 min				10J UV, 120 min
		Replicate 1	Replicate 2	Average	STDEV	Replicate 1	Replicate 2	Average	STDEV	Replicate 1	Replicate 2	Average	STDEV	Replicate 1	Replicate 2	Average	STDEV	Replicate 1	Replicate 2	Average	STDEV
PAO1	Time with ONPG	5	5			5	5			5	5			5	5			5	5
	Volume	0.2	0.2			0.2	0.2			0.2	0.2			0.2	0.2			0.2	0.2
	OD600	0.545	0.545			0.451	0.451			0.654	0.654			1.06	1.06			2.174	2.174
	OD420	0.06	0.068			0.051	0.054			0.08	0.107			0.169	0.169			0.832	0.922
	Miller units	110	125	117	10	113	120	116	5	122	164	143	29	159	159	159	0	383	424	403	29
PAO1 ∆alpA	Time with ONPG	5	5			5	5			5	5			5	5			5	5
	Volume	0.2	0.2			0.2	0.2			0.2	0.2			0.2	0.2			0.2	0.2
	OD600	0.371	0.371			0.328	0.328			0.426	0.426			0.694	0.694			1.696	1.696
	OD420	0.04	0.047			0.038	0.047			0.072	0.062			0.111	0.102			0.306	0.281
	Miller units	108	127	117	13	116	143	130	19	169	146	157	17	160	147	153	9	180	166	173	10
MPAO1	Time with ONPG	5	5			5	5			5	5			5	5			5	5
	Volume	0.2	0.2			0.2	0.2			0.2	0.2			0.2	0.2			0.2	0.2
	OD600	0.527	0.527			0.637	0.637			0.752	0.752			1.238	1.238			2.518	2.518
	OD420	0.07	0.076			0.094	0.087			0.082	0.093			0.174	0.162			0.806	0.862
	Miller units	133	144	139	8	148	137	142	8	109	124	116	10	141	131	136	7	320	342	331	16
MPAO1 ∆alpA	Time with ONPG	5	5			5	5			5	5			5	5			5	5
	Volume	0.2	0.2			0.2	0.2			0.2	0.2			0.2	0.2			0.2	0.2
	OD600	0.495	0.495			0.47	0.47			0.742	0.742			1.132	1.132			2.398	2.398
	OD420	0.074	0.07			0.085	0.077			0.108	0.085			0.184	0.16			0.364	0.38
	Miller units	149	141	145	6	181	164	172	12	146	115	130	22	163	141	152	15	152	158	155	5
